# Supplementary material for: A CARMIL2 gain-of-function mutation suffices to trigger most CD28 costimulatory functions in vivo
Source: J Exp Med. 2025 May 22;222(8):e20250339. doi: 10.1084/jem.20250339 (PMC12097149; doi:10.1084/jem.20250339)
Supplement: Data S1 — is related to Fig. 9 and shows the interactome dataset of CD4+ T cells isolated from Carmil2 and Carmil2QE mice. [file jem_20250339_datas1.xlsx]

## Sheet: Description
Column name	Legend
bait	primary gene name of the bait
prey	primary gene name of the prey
passed Threshold_WT	"1" if at least 2 stimulation conditions passed the test: FC> or = to 5 and p_value< or = to 0.05 with the bait CARMIL2, otherwise "0"
passed Threshold_QE	"1" if at least 2 stimulation conditions passed the test: FC> or = to 5 and p_value< or = to 0.05 with the bait CARMIL2QE, otherwise "0"
max_fold_change_WT	maximum fold enrichment of the prey between control cells and CARMIL2OST samples across all stimulation conditions
max_fold_change_QE	maximum fold enrichment of the prey between control cells and CARMIL2QE-OST samples across all stimulation conditions
max_stoichio_WT	maximum stochiometry between bait (CARMIL2) and prey across all stimulation conditions
max_stoichio_QE	maximum stochiometry between bait (CARMIL2QE) and prey across all stimulation conditions
min_p-value_WT	minimal pavlue associated with a five fold enrichment of the prey between control and CARMIL2OST samples across all stimulation conditions
min_p-value_QE	minimal pavlue associated with a five fold enrichment of the prey between control and CARMIL2QE-OST samples across all stimulation conditions
n_success_WT	number of conditions of stimulation for which the FC> or = to 5 and p_value< or = to 0.05 with the bait CARMIL2
n_success_QE	number of conditions of stimulation for which the FC> or = to 5 and p_value< or = to 0.05 with the bait CARMIL2QE
p_val_NS_WT	pvalue associated with a five fold enrichment of the prey between control and CARMIL2OST samples in unstimulated conditions
p_val_NS_QE	pvalue associated with a five fold enrichment of the prey between control and CARMIL2QE-OST samples in unstimulated conditions
p_val_2min_WT	pvalue associated with a five fold enrichment of the prey between control and CARMILOST samples after 2 min of stimulation
p_val_2min_QE	pvalue associated with a five fold enrichment of the prey between control and CARMILQE-OST samples after 2 min of stimulation
p_val_5min_WT	pvalue associated with a five fold enrichment of the prey between control and CARMILOST samples after 5 min of stimulation
p_val_5min_QE	pvalue associated with a five fold enrichment of the prey between control and CARMILQE-OST samples after 5 min of stimulation
p_val_10min_WT	pvalue associated with a five fold enrichment of the prey between control and CARMILOST samples after 10 min of stimulation
p_val_10min_QE	pvalue associated with a five fold enrichment of the prey between control and CARMILQE-OST samples after 10 min of stimulation
stoichio_NS_WT	stochiometry between bait (CARMIL2OST) and prey in unstimulated conditions
stoichio_NS_QE	stochiometry between bait (CARMIL2QE-OST) and prey in unstimulated conditions
stoichio_2min_WT	stochiometry between bait (CARMIL2OST) and prey after 2 min of stimulation
stoichio_2min_QE	stochiometry between bait (CARMIL2QE-OST) and prey after 2 min of stimulation
stoichio_5min_WT	stochiometry between bait (CARMIL2OST) and prey after 5 min of stimulation
stoichio_5min_QE	stochiometry between bait (CARMIL2QE-OST) and prey afer 5 min of stimulation
stoichio_10min_WT	stochiometry between bait (CARMIL2OST) and prey after 10 min of stimulation
stoichio_10min_QE	stochiometry between bait (CARMIL2QE-OST) and prey after 10 min stimulation
norm_stoichio_NS_WT	normalized stochiometry between bait (CARMIL2OST) and prey in unstimulated conditions
norm_stoichio_NS_QE	normalized stochiometry between bait (CARMIL2QE-OST) and prey in unstimulated conditions
norm_stoichio_2min_WT	normalized stochiometry between bait (CARMIL2OST) and prey after 2 min of stimulation
norm_stoichio_2min_QE	normalized stochiometry between bait (CARMIL2QE-OST) and prey after 2 min of stimulation
norm_stoichio_5min_WT	normalized stochiometry between bait (CARMIL2OST) and prey after 5 min of stimulation
norm_stoichio_5min_QE	normalized stochiometry between bait (CARMIL2QE-OST) and prey after 5 min of stimulation
norm_stoichio_10min_WT	normalized stochiometry between bait (CARMIL2OST) and prey after 10 min of stimulation
norm_stoichio_10min_QE	normalized stochiometry between bait (CARMIL2QE-OST) and prey after 10 min of stimulation

## Sheet: Interactome
bait_WT	bait_QE	names_WT	names_QE	passed Threshold_WT	passed Threshold_QE	max_fold_change_WT	max_fold_change_QE	max_stoichio_WT	max_stoichio_QE	min_p_val_WT	min_p_val_QE	n_success_WT	n_success_QE	p_val_NS_WT	p_val_NS_QE	p_val_2min_WT	p_val_2min_QE	p_val_5min_WT	p_val_5min_QE	p_val_10min_WT	p_val_10min_QE	stoichio_NS_WT	stoichio_NS_QE	stoichio_2min_WT	stoichio_2min_QE	stoichio_5min_WT	stoichio_5min_QE	stoichio_10min_WT	stoichio_10min_QE	norm_stoichio_NS_WT	norm_stoichio_NS_QE	norm_stoichio_2min_WT	norm_stoichio_2min_QE	norm_stoichio_5min_WT	norm_stoichio_5min_QE	norm_stoichio_10min_WT	norm_stoichio_10min_QE
Carmil2	Carmil2	Carmil2	Carmil2	1	1	654.174	446.351	1	1	7.14e-12	1.77e-11	4	4	7.14e-12	1.94e-10	7.78e-11	4.16e-11	1.29e-11	1.77e-11	3.13e-05	2.93e-11	1	1	1	1	1	1	1	1	1	1	1	1	1	1	1	1
Carmil2	Carmil2	Capzb	Capzb	1	1	8.35577	6.0982	0.423756	0.601413	0.000199569	0.000740769	2	4	0.000199569	0.000745798	0.00144911	0.000878143	0.00269566	0.00146752	0.010352	0.000740769	0.380261	0.406737	0.423756	0.601413	0.317064	0.49155	0.405116	0.429883	0.632279	0.676302	0.704601	1	0.527199	0.817325	0.673607	0.714789
Carmil2	Carmil2	Capza2	Capza2	1	1	11.3551	8.55056	0.429011	0.512059	7.39e-06	2.35e-05	4	4	7.39e-06	2.35e-05	0.000617878	0.000133238	0.00242728	0.00019936	0.0180302	7.41e-05	0.429011	0.473468	0.363423	0.512059	0.311962	0.449816	0.400915	0.442911	0.837817	0.924636	0.709729	1	0.609231	0.878445	0.782947	0.864962
Carmil2	Carmil2	Card11	Card11	1	1	62.0464	467.323	0.0129403	0.12653	3.18e-12	4.08e-13	4	4	3.11e-05	0.000668319	3.18e-12	2.08e-11	1.67e-11	7.08e-10	0.0229549	4.08e-13	0.00197245	0.0183421	0.0129403	0.12653	0.00980753	0.0835407	0.0043661	0.0550598	0.0155888	0.144963	0.102271	1	0.0775117	0.660246	0.0345065	0.435153
Carmil2	Carmil2	Usp9x	Usp9x	1	1	62.7105	27.2321	0.00274437	0.00138093	1.35e-09	1.26e-08	4	4	1.53e-07	6.5e-06	1.35e-09	6.13e-06	9.96e-08	1.26e-08	0.0195672	7.62e-08	0.000823098	0.000424816	0.00274437	0.00138093	0.00236993	0.00107258	0.00136739	0.000999236	0.299922	0.154795	1	0.503185	0.863557	0.390827	0.498252	0.364103
Carmil2	Carmil2	Ptprc	Ptprc	1	1	17.587	10.5783	0.0448862	0.0350152	3.52e-05	0.000212283	3	3	0.096719	0.0109184	0.00025036	0.000845459	3.52e-05	0.000212283	0.0057542	0.000295191	0.00062697	0.000568332	0.0299965	0.0288351	0.0448862	0.0350152	0.0284878	0.0255953	0.013968	0.0126616	0.668278	0.642404	1	0.780087	0.634666	0.570225
Carmil2	Carmil2	Vav1	Vav1	1	1	16.9793	10.8819	0.0093292	0.00701279	2.02e-06	9.42e-06	3	3	0.154679	0.0592812	0.000360007	0.000857383	2.02e-06	1.43e-05	0.00227055	9.42e-06	0.000152181	0.000211133	0.00380886	0.0044393	0.0093292	0.00701279	0.00714147	0.00625276	0.0163123	0.0226314	0.408273	0.475851	1	0.751703	0.765496	0.670236
Carmil2	Carmil2	Cd28	Cd28	1	1	13.8745	12.6832	0.00296401	0.00311197	4.84e-05	0.00792965	2	3	0.000119222	0.00792965	4.84e-05	0.00815432	0.00233995	0.0211255	0.310409	0.099016	0.000790812	0.00104057	0.00296401	0.00311197	0.000785174	0.00110141	0.000434168	0.000605822	0.25412	0.334378	0.952455	1	0.252308	0.353928	0.139516	0.194675
Carmil2	Carmil2	Inpp4b	Inpp4b	1	1	42.9972	28.8364	0.00248429	0.00207581	2.57e-07	2.65e-07	3	3	0.557782	0.116199	1.66e-05	5.34e-06	2.57e-07	3.21e-07	0.0327924	2.65e-07	2.66e-05	2.3e-05	0.00116222	0.00129563	0.00248429	0.00207581	0.0016591	0.00190075	0.0107073	0.00925817	0.467825	0.521529	1	0.835575	0.667836	0.765107
Carmil2	Carmil2	Cbr1	Cbr1	1	1	16.0105	9.85261	0.00234987	0.00176466	1.49e-06	1.46e-05	2	3	0.36468	0.307818	1.06e-05	0.000117901	1.49e-06	1.46e-05	0.456688	0.000131978	7.44e-05	6.87e-05	0.00162158	0.00133227	0.00234987	0.00176466	0.000409033	0.000891627	0.0316613	0.0292356	0.69007	0.566953	1	0.750962	0.174066	0.379436
Carmil2	Carmil2	Ankrd44	Ankrd44	1	1	14.2575	10.6939	0.00165305	0.00162772	3.58e-06	5.17e-05	2	3	0.467347	0.163857	3.58e-06	6.01e-05	5.84e-06	5.17e-05	0.294391	0.00041958	9.26e-05	0.000163063	0.00165305	0.00162772	0.00152627	0.00108122	0.000574206	0.000730329	0.0560178	0.098644	1	0.984679	0.923309	0.654077	0.347362	0.441808
Carmil2	Carmil2	Csnk1a1	Csnk1a1	0	1	3.12835	8.08947	0.000481317	0.00152849	0.00856616	6.54e-05	0	3	0.523011	0.273356	0.00856616	6.54e-05	0.0698984	0.00220967	0.143981	0.000240142	7.93e-05	0.000219432	0.000481317	0.00152849	0.00037398	0.00126615	0.000335389	0.000801082	0.0518811	0.143561	0.314896	1	0.244672	0.828368	0.219424	0.524099
Carmil2	Carmil2	Ptpn22	Ptpn22	1	1	17.0407	10.4545	0.00140281	0.00115266	2.11e-05	0.00010187	3	3	0.217008	0.502474	8.88e-05	0.000198366	2.11e-05	0.00010187	0.00713029	0.000281792	2.25e-05	4.02e-05	0.00110747	0.00113375	0.00140281	0.00115266	0.000984654	0.000714386	0.0160392	0.0286567	0.789465	0.808196	1	0.821679	0.701913	0.509252
Carmil2	Carmil2	Gmip	Gmip	1	1	21.0481	14.1704	0.00109827	0.000948662	2.5e-07	8.95e-07	2	3	0.0893183	0.560713	2.54e-07	8.95e-07	2.5e-07	0.0113028	0.284206	0.0388283	1.52e-05	2.99e-05	0.00109827	0.000948662	0.000938304	0.000484108	0.000269703	0.000261015	0.0138399	0.0272245	1	0.863775	0.854344	0.44079	0.24557	0.237659
Carmil2	Carmil2	Kif11	Kif11	1	1	15.8593	11.3062	0.000581943	0.000893019	0.000139622	0.000656729	4	3	0.000139622	0.00147157	0.0365988	0.0130675	0.0342822	0.053766	0.00991169	0.000656729	0.000521906	0.000529871	0.000556169	0.000893019	0.000519777	0.000644955	0.000581943	0.000585059	0.584429	0.593348	0.622796	1	0.582045	0.722219	0.651658	0.655147
Carmil2	Carmil2	Map4k1	Map4k1	1	1	11.2446	12.7337	0.000656333	0.000838871	2.73e-05	2.06e-05	2	3	0.733693	0.260266	2.73e-05	2.06e-05	0.00184674	5.08e-05	0.0764428	0.0258534	3.39e-05	7.69e-05	0.000656333	0.000838871	0.00042275	0.000311234	0.000265796	0.000233537	0.0404115	0.0916708	0.7824	1	0.503951	0.371015	0.31685	0.278394
Carmil2	Carmil2	gag	gag	0	1	6.90108	9.31174	0.000627666	0.000811494	0.0389893	0.011413	1	3	0.112611	0.238206	0.0988453	0.012659	0.0389893	0.0221593	0.0810315	0.011413	0.000145977	0.000165837	0.000484789	0.000811494	0.000627666	0.000665669	0.000545471	0.000725711	0.179887	0.20436	0.597403	1	0.77347	0.820301	0.672181	0.89429
Carmil2	Carmil2	Ncapd2	Ncapd2	1	1	14.2053	9.47964	0.000875207	0.000757483	1.6e-05	6.14e-05	2	3	0.539587	0.898032	0.000121942	0.000136177	1.6e-05	6.14e-05	0.097446	6.47e-05	7.2e-05	5.26e-05	0.00058198	0.000742863	0.000875207	0.000757483	0.000489397	0.000606543	0.0822663	0.0601001	0.664963	0.848785	1	0.86549	0.559179	0.693028
Carmil2	Carmil2	Trim34b	Trim34b	1	1	13.9282	7.56851	0.000788412	0.000734227	4.29e-07	1.23e-06	2	3	0.15858	0.0914271	4.29e-07	0.000147032	0.000151537	1.23e-06	0.0911286	0.0268173	0.000118208	0.000183558	0.000547374	0.000734227	0.000788412	0.000476913	0.00037626	0.000430419	0.149932	0.23282	0.694274	0.931273	1	0.604903	0.477238	0.545932
Carmil2	Carmil2	Sbf1	Sbf1	1	1	19.8893	17.2163	0.000443994	0.000485119	2.72e-07	4.33e-07	2	3	0.538426	0.474409	2.72e-07	5.88e-07	1.18e-06	4.33e-07	0.0636852	4.26e-06	1e-05	1.98e-05	0.000443994	0.000485119	0.000326232	0.000384921	0.000165687	0.000183623	0.0206135	0.0408147	0.915227	1	0.672478	0.793457	0.341539	0.378511
Carmil2	Carmil2	Jak1	Jak1	1	1	9.76017	8.77656	0.000379312	0.000482684	6.9e-06	2.56e-05	2	3	0.29725	0.0536526	6.68e-05	0.000160016	6.9e-06	2.56e-05	0.308387	3.13e-05	6.24e-05	1.52e-05	0.000352114	0.000482684	0.000379312	0.000360599	0.000143381	0.000321266	0.129277	0.0314906	0.729492	1	0.785839	0.747071	0.297049	0.665582
Carmil2	Carmil2	Polr2b	Polr2b	1	1	30.3	10.3155	0.000638911	0.000275206	1.06e-08	3.12e-06	3	3	0.493205	0.430895	5.72e-05	2.41e-05	1.06e-08	1.17e-05	0.0120831	3.12e-06	1.84e-05	4.3e-05	0.000306811	0.000269435	0.000638911	0.000275206	0.000375249	0.000264068	0.028799	0.067302	0.480209	0.42171	1	0.430742	0.587326	0.41331
Carmil2	Carmil2	Ptpn6	Ptpn6	1	1	15.4156	8.76559	0.0187874	0.0138551	4.59e-06	3.39e-05	3	2	0.133024	0.0861688	8.38e-05	0.000682419	4.59e-06	3.39e-05	0.00448025	7.14e-05	0.000473339	0.000279897	0.0109807	0.00896223	0.0187874	0.0138551	0.0116808	0.00949054	0.0251944	0.0148981	0.584469	0.477033	1	0.737465	0.621736	0.505153
Carmil2	Carmil2	Rap1a	Rap1a	1	1	10.3869	6.45259	0.00582592	0.00430386	1.28e-05	0.000236984	3	2	0.0611629	0.215216	1.28e-05	0.000300318	0.00366527	0.0156172	0.000753081	0.000236984	0.000908639	0.00104027	0.00582592	0.00430386	0.00376422	0.00262813	0.00406504	0.00308015	0.155965	0.178559	1	0.738743	0.646115	0.45111	0.697751	0.528698
Carmil2	Carmil2	Camk2d	Camk2d	1	1	7.98915	5.44857	0.00248448	0.00248899	8.28e-05	8.84e-05	2	2	0.159586	0.00117327	0.0029635	0.00100482	8.28e-05	9.73e-05	0.000300699	8.84e-05	7.94e-05	4.18e-05	0.00136219	0.00189048	0.00248448	0.00248899	0.00228833	0.00203207	0.0319005	0.0167939	0.547285	0.759535	0.998187	1	0.919381	0.816423
Carmil2	Carmil2	Fcho1	Fcho1	1	1	33.1221	14.5569	0.00211932	0.00135164	6.51e-08	4.86e-07	2	2	0.0861864	0.238495	6.51e-08	4.86e-07	2.08e-05	0.000219747	0.0761349	0.0503601	8.95e-05	7.92e-05	0.00211932	0.00135164	0.000657758	0.000420269	0.000420573	0.000274667	0.0422305	0.0373705	1	0.637772	0.310363	0.198304	0.198447	0.129601
Carmil2	Carmil2	Ankhd1	Ankhd1	1	1	83.6213	24.1068	0.00260279	0.00117941	6.18e-07	0.000182702	3	2	0.0322585	0.0110063	6.18e-07	0.000182702	5.79e-06	0.00457971	0.135281	0.0986102	0.000105667	0.000105807	0.00260279	0.00117941	0.00091513	0.000271454	0.000251586	0.000126867	0.0405976	0.0406514	1	0.453134	0.351596	0.104294	0.0966602	0.0487427
Carmil2	Carmil2	Rasgrp2	Rasgrp2	1	1	15.562	8.35894	0.00139984	0.00114429	3.39e-06	5.55e-05	3	2	0.846262	0.570002	1.31e-05	5.55e-05	3.39e-06	0.00733396	0.0284948	0.0932478	6.77e-05	5.68e-05	0.00130027	0.00114429	0.00139984	0.000672029	0.000767809	0.000396756	0.0483625	0.0405759	0.928864	0.81744	1	0.480074	0.548496	0.283429
Carmil2	Carmil2	Acap1	Acap1	1	1	13.5518	9.45455	0.000667643	0.000702137	1.87e-07	0.000146027	2	2	0.347095	0.134925	1.42e-05	0.000146027	1.87e-07	0.000238399	0.0960207	0.0150807	2.33e-05	2.19e-05	0.000667643	0.000702137	0.000543021	0.000416293	0.000290315	0.000172372	0.0331844	0.0311905	0.950873	1	0.773383	0.592894	0.413473	0.245496
Carmil2	Carmil2	Ppp6r1	Ppp6r1	1	1	15.9843	7.31794	0.0011978	0.000681255	8.03e-06	0.0143535	3	2	0.248586	0.468911	8.03e-06	0.0170868	0.000509015	0.0143535	0.0220285	0.683274	7.09e-05	4.13e-05	0.0011978	0.000681255	0.000758807	0.000487226	0.00051507	9.04e-05	0.0591918	0.0344798	1	0.568754	0.6335	0.406767	0.430013	0.0754716
Carmil2	Carmil2	Usp4	Usp4	1	1	10.1254	7.6746	0.000536366	0.000551539	9.83e-06	3.07e-05	2	2	0.583024	0.191216	2.58e-05	0.000103766	9.83e-06	3.07e-05	0.127465	0.0123204	2.85e-05	3.07e-05	0.000536366	0.000551539	0.000483925	0.000406359	0.000196044	0.000166829	0.0516736	0.0556624	0.97249	1	0.877408	0.736773	0.355449	0.302479
Carmil2	Carmil2	Gak	Gak	0	1	10.2838	6.90473	0.000425955	0.000387188	8.3e-07	4.05e-05	1	2	0.262031	0.0521039	0.000173019	0.528819	8.3e-07	0.0013738	0.149973	4.05e-05	6.67e-05	8.06e-05	0.000220596	0.0001394	0.000425955	0.000387188	0.000168219	0.000250959	0.156589	0.189222	0.517886	0.327265	1	0.908988	0.394922	0.589168
Carmil2	Carmil2	Zc3hav1	Zc3hav1	1	0	7.86627	5.43216	0.00658598	0.0069214	0.00044979	0.000677665	2	1	0.92489	0.251471	0.0030024	0.000677665	0.00044979	0.0163031	0.292928	0.00483095	0.000578216	0.000377197	0.00638896	0.0069214	0.00658598	0.00448912	0.0025191	0.00257937	0.0835404	0.0544972	0.923074	1	0.951539	0.648586	0.363958	0.372666
Carmil2	Carmil2	Chordc1	Chordc1	1	0	11.4482	8.64654	0.00589253	0.00613443	5.17e-05	0.000167627	2	1	0.0722897	0.0111123	5.17e-05	0.000167627	0.000244962	0.565018	0.0693862	0.0342823	4.29e-05	6.79e-05	0.00589253	0.00613443	0.00387029	0.000979543	0.00187263	0.00185236	0.00699331	0.0110687	0.960567	1	0.630912	0.15968	0.305265	0.301962
Carmil2	Carmil2	Acp1	Acp1	1	0	9.99486	6.63169	0.00364335	0.0036077	5.52e-07	1.12e-05	2	1	0.20845	0.189672	2.58e-06	1.12e-05	5.52e-07	0.0192087	0.0261397	0.0589471	0.000102681	0.000194594	0.00326512	0.0036077	0.00364335	0.00190244	0.00187382	0.00103823	0.0281831	0.0534107	0.896186	0.990213	1	0.522168	0.514313	0.284967
Carmil2	Carmil2	Nfatc2	Nfatc2	1	0	13.4427	8.70173	0.00227204	0.00206393	2.04e-06	6.49e-06	2	1	0.00620295	0.298655	2.04e-06	6.49e-06	3.1e-05	0.015037	0.329796	0.0694658	0.000270919	0.000239693	0.00227204	0.00206393	0.00115211	0.000772895	0.000493395	0.000318583	0.119241	0.105497	1	0.908407	0.507084	0.340177	0.21716	0.140219
Carmil2	Carmil2	Prkcq	Prkcq	1	1	12.1622	9.31984	0.00239225	0.0019171	0.000647174	0.0163932	2	1	0.069141	0.267344	0.0180719	0.0867272	0.000647174	0.154185	0.0184082	0.0163932	4.06e-05	0.000975311	0.000944931	0.00134793	0.00239225	0.000704146	0.0016392	0.0019171	0.0169714	0.407696	0.394996	0.563456	1	0.294344	0.685213	0.801381
Carmil2	Carmil2	Ubash3a	Ubash3a	1	0	8.33346	7.81222	0.0015794	0.00186659	0.00798017	0.0105436	2	1	0.668115	0.33977	0.00798017	0.0105436	0.0108796	0.050867	0.560873	0.0473088	7.48e-05	7.21e-05	0.0015794	0.00186659	0.00106068	0.00110556	0.000407767	0.000674929	0.040073	0.0386265	0.846139	1	0.568244	0.592287	0.218455	0.361583
Carmil2	Carmil2	Dgka	Dgka	1	0	9.05596	6.24012	0.00240802	0.00173525	6.1e-07	9.55e-06	2	1	0.574695	0.774345	1.49e-05	0.000328593	6.1e-07	2.3e-05	0.126452	9.55e-06	0.000133377	0.000221232	0.00158889	0.00138253	0.00240802	0.0016623	0.00133162	0.00173525	0.0553887	0.091873	0.659834	0.574136	1	0.690317	0.552996	0.720614
Carmil2	Carmil2	Arhgef6	Arhgef6	1	0	14.5887	10.9864	0.00110594	0.0010939	3.18e-06	1.06e-05	2	1	0.718399	0.122692	3.18e-06	1.06e-05	6.68e-06	0.541862	0.182699	0.0241113	4.97e-05	3.8e-05	0.00110594	0.0010939	0.000779991	0.000176863	0.000227561	0.000240559	0.044939	0.0343598	1	0.98911	0.705272	0.159921	0.205762	0.217515
Carmil2	Carmil2	Aip	Aip	1	0	8.25302	8.50676	0.000933752	0.00106471	4.9e-06	9.71e-07	2	1	0.2631	0.427244	1.1e-05	9.71e-07	4.9e-06	0.0451076	0.337026	0.0346934	4.81e-05	6.86e-05	0.000933752	0.00106471	0.000657399	0.000353185	0.000199842	0.000300338	0.0451767	0.0644308	0.877003	1	0.617445	0.33172	0.187697	0.282085
Carmil2	Carmil2	Tmem173	Tmem173	1	0	5.76981	5.13923	0.000563468	0.000923223	0.000305353	0.013701	2	1	0.00358136	0.0500116	0.000499293	0.013701	0.000305353	0.147138	0.328946	0.319978	0.000422381	0.000222838	0.000547609	0.000923223	0.000563468	0.000420818	0.000324106	0.000348361	0.457507	0.24137	0.593149	1	0.610327	0.455814	0.351059	0.377331
Carmil2	Carmil2	Sh2d3c	Sh2d3c	1	0	7.53662	5.29261	0.00113564	0.000876497	4.45e-05	0.000820626	2	1	0.00230979	0.000820626	0.000173384	0.00188541	4.45e-05	0.0010399	0.58238	0.00665115	0.000473133	0.000784117	0.000989099	0.000876497	0.00113564	0.000804423	0.000355007	0.000525835	0.416623	0.690463	0.870963	0.77181	1	0.708344	0.312606	0.46303
Carmil2	Carmil2	Git2	Git2	1	0	8.39371	6.96558	0.000318745	0.000394089	4.15e-06	0.0002398	2	1	0.680715	0.433787	4.15e-06	0.0002398	5.11e-05	0.129756	0.379401	0.519342	2.41e-05	3.35e-05	0.000318745	0.000394089	0.000231676	9.65e-05	5.74e-05	2.84e-05	0.0611537	0.0850062	0.808815	1	0.587877	0.244869	0.145652	0.0720649
Carmil2	Carmil2	Sh3kbp1	Sh3kbp1	0	0	2.93203	91.0053	0.000547871	0.0221113	0.215378	0.00011891	0	1	0.846879	0.657197	0.215378	0.00011891	0.824923	0.587766	0.580159	0.427218	8.47e-05	7.83e-05	0.000547871	0.0221113	0.000191439	0.000738679	0.000108806	6.86e-05	0.00383062	0.00354118	0.0247779	1	0.00865797	0.0334073	0.00492083	0.00310249
Carmil2	Carmil2	Lrrfip1	Lrrfip1	0	0	1.63961	5.08538	0.00142918	0.00600042	0.624123	0.0149651	0	1	0.367092	0.151955	0.624123	0.0149651	0.40682	0.481183	0.798457	0.761857	0.000212515	0.000137244	0.00142918	0.00600042	0.000397901	0.00216155	0.000691222	0.00063487	0.0354167	0.0228724	0.23818	1	0.0663122	0.360234	0.115196	0.105804
Carmil2	Carmil2	2210010C04Rik	2210010C04Rik	0	0	4.99277	6.29577	0.00368105	0.00553398	0.0512318	0.0309646	0	1	0.118898	0.0309646	0.788452	0.0108228	0.0512318	0.577424	0.677222	0.506373	0.00178061	0.00553398	0.00130993	0.000127123	0.00368105	0.00270945	0.000499671	0.00262548	0.32176	1	0.236707	0.0229714	0.665173	0.489604	0.0902915	0.47443
Carmil2	Carmil2	Csrp1	Csrp1	0	0	6.62506	7.10966	0.00251533	0.00350431	0.00134	0.000651722	1	1	0.605035	0.0626052	0.00134	0.000651722	0.0267142	0.459681	0.212043	0.887854	0.000116381	9.95e-05	0.00251533	0.00350431	0.00103194	0.000732383	0.000752334	0.000311604	0.0332108	0.0283936	0.717782	1	0.294478	0.208995	0.214688	0.0889203
Carmil2	Carmil2	Bin2	Bin2	0	0	5.26294	5.17128	0.00160779	0.00213341	0.00214177	0.00341461	1	1	0.784808	0.734626	0.00214177	0.00341461	0.102184	0.712837	0.716369	0.888237	0.000149959	0.00020908	0.00160779	0.00213341	0.000567131	0.000408241	0.000224174	0.000268056	0.0702907	0.0980026	0.753622	1	0.265833	0.191356	0.105078	0.125647
Carmil2	Carmil2	Lcp2	Lcp2	0	0	8.03432	6.15412	0.00198249	0.00192889	9.86e-05	0.000580134	1	1	0.13685	0.168468	9.86e-05	0.000580134	0.000903371	0.0149831	0.817551	0.0809329	3.9e-05	8.18e-05	0.00198249	0.00192889	0.000971081	0.000761487	0.000300119	0.000423667	0.0196722	0.0412613	1	0.972966	0.489829	0.384107	0.151385	0.213705
Carmil2	Carmil2	Arhgap30	Arhgap30	0	0	7.97083	5.25526	0.00230437	0.00189533	9.04e-06	0.000927834	1	1	0.432542	0.781775	9.04e-06	0.000927834	0.00314273	0.0625782	0.0684935	0.148978	0.000243071	0.000212744	0.00230437	0.00189533	0.000917352	0.000738484	0.000767796	0.00041001	0.105483	0.092322	1	0.822495	0.398092	0.320471	0.333191	0.177927
Carmil2	Carmil2	Akap8	Akap8	0	0	16.1036	11.2286	0.00128086	0.00138394	1.75e-06	7.47e-06	1	1	1.75e-06	7.47e-06	0.450633	0.566972	0.000744251	0.445665	0.534746	0.00218435	0.00128086	0.00138394	6.17e-05	0.000114562	0.000545036	0.000288301	0.000308231	0.000564527	0.925514	1	0.0445827	0.0827794	0.393828	0.208318	0.222719	0.407912
Carmil2	Carmil2	Ywhaq	Ywhaq	0	0	7.81363	6.55651	0.00126238	0.00137974	0.00397883	0.00202878	1	1	0.328456	0.510976	0.00397883	0.0121688	0.0993834	0.00202878	0.238033	0.451014	0.000165563	0.000103646	0.00126238	0.00137974	0.000575215	0.000775036	0.00045635	0.0002318	0.119996	0.0751201	0.914941	1	0.416902	0.561727	0.330751	0.168003
Carmil2	Carmil2	Tars2	Tars2	0	0	6.04715	8.37092	0.000759791	0.00137164	0.0718249	0.0276208	0	1	0.0718249	0.0276208	0.451738	0.619052	0.86535	0.284852	0.916183	0.0736332	0.000759791	0.00137164	0.000108347	0.00032467	0.000195369	0.0003913	0.000226571	0.000478322	0.55393	1	0.078991	0.236703	0.142435	0.28528	0.165183	0.348723
Carmil2	Carmil2	Cd2	Cd2	0	0	2.89916	5.19392	0.00057918	0.00135953	0.0924068	0.0168798	0	1	0.54142	0.404129	0.0924068	0.0168798	0.470013	0.0293587	0.574028	0.914516	0.000134204	0.000106323	0.00057918	0.00135953	0.000151756	0.000618046	0.000182322	0.000168626	0.0987137	0.0782058	0.426015	1	0.111624	0.454603	0.134107	0.124033
Carmil2	Carmil2	Inpp5d	Inpp5d	0	0	9.91265	6.71323	0.0010671	0.00116174	0.000825409	0.000934483	1	1	0.165676	0.405227	0.000825409	0.000934483	0.0149155	0.0145759	0.42015	0.0794566	1.83e-05	0.000187435	0.0010671	0.00116174	0.000446879	0.000587428	0.000226902	0.000320238	0.0157523	0.16134	0.918535	1	0.384664	0.505646	0.195313	0.275654
Carmil2	Carmil2	U2af2	U2af2	0	0	4.8232	5.27621	0.000632775	0.000988641	0.00242437	0.000207073	0	1	0.00242437	0.000207073	0.266167	0.0238064	0.408481	0.237784	0.223503	0.426148	0.000632775	0.000988641	0.000389047	0.000639399	0.000469316	0.00041568	0.000428852	0.000396555	0.640045	1	0.393517	0.646745	0.474708	0.420456	0.433779	0.401111
Carmil2	Carmil2	Vasp	Vasp	0	0	3.14079	5.19949	0.000411976	0.000903323	0.0158477	0.00519121	0	1	0.445883	0.500234	0.0158477	0.00519121	0.349785	0.184167	0.549597	0.362011	4.95e-05	8.31e-05	0.000411976	0.000903323	0.000154543	0.000294626	0.000102336	0.0001804	0.0547977	0.0919937	0.456067	1	0.171083	0.326158	0.113288	0.199707
Carmil2	Carmil2	Arhgap25	Arhgap25	0	0	7.45387	5.1519	0.000925213	0.00085029	3.28e-05	9.83e-05	1	1	0.581221	0.635329	3.28e-05	9.83e-05	0.0194007	0.0793219	0.173645	0.0397903	3.99e-05	7.08e-05	0.000925213	0.00085029	0.000305579	0.000290643	0.000237056	0.000262596	0.0431252	0.0765229	1	0.919021	0.33028	0.314136	0.256218	0.283822
Carmil2	Carmil2	Ptpn1	Ptpn1	0	0	7.16792	5.43984	0.000913928	0.000745287	9.37e-05	0.000410513	1	1	0.104409	0.0384099	0.427769	0.216607	9.37e-05	0.0832359	0.684414	0.000410513	4.12e-05	4.73e-05	0.000243726	0.000338219	0.000913928	0.000745287	0.000234603	0.000722642	0.0450801	0.0517546	0.26668	0.370072	1	0.815477	0.256697	0.790699
Carmil2	Carmil2	Sugt1	Sugt1	0	0	9.48534	6.63141	0.00079517	0.000558267	0.000347305	5.78e-05	1	1	0.0373495	0.105875	0.000347305	0.00211441	0.0158681	0.0244943	0.123505	5.78e-05	0.000194174	0.000166691	0.00079517	0.000558267	0.000187726	0.000184096	0.00027268	0.000226744	0.244192	0.209629	1	0.702073	0.236083	0.231518	0.34292	0.285152
Carmil2	Carmil2	Ubac2	Ubac2	0	0	4.86961	6.60228	0.000346441	0.000546619	1.39e-05	5.59e-06	0	1	1.39e-05	0.1374	0.0154245	0.102886	0.00109622	0.415154	0.154063	5.59e-06	0.00027512	0.000163879	0.000336238	0.000246889	0.000346441	0.000217217	0.000290257	0.000546619	0.503312	0.299805	0.615123	0.451666	0.633789	0.397383	0.531004	1
Carmil2	Carmil2	Stat3	Stat3	0	0	4.82461	5.23002	0.000276147	0.000414068	0.00282265	0.000966239	0	1	0.894945	0.242594	0.0705673	0.0530206	0.00282265	0.000966239	0.405469	0.537455	4.02e-05	3.25e-05	0.00018454	0.000340023	0.000276147	0.000414068	0.000132872	8.14e-05	0.0970855	0.0784895	0.445676	0.821177	0.666912	1	0.320894	0.196586
Carmil2	Carmil2	Cpa4	Cpa4	0	0	4.43956	6.11068	0.000429353	0.000362092	0.220646	0.00301916	0	1	0.720158	0.00301916	0.422433	0.39233	0.533457	0.452374	0.220646	0.00991113	7.45e-05	0.000362092	0.000170314	0.000138881	0.000114855	0.000115297	0.000429353	0.000223529	0.173517	0.843343	0.396676	0.323466	0.267507	0.268537	1	0.520618
Carmil2	Carmil2	Cnot1	Cnot1	1	0	12.7409	8.29913	0.000433763	0.000351799	7e-06	6.1e-05	2	1	0.552351	0.952544	7e-06	6.1e-05	0.00065681	0.0916019	0.850219	0.081393	1.04e-05	2.64e-05	0.000433763	0.000351799	0.000219194	0.000109443	4.8e-05	8.68e-05	0.0239762	0.0608627	1	0.81104	0.505331	0.252311	0.11066	0.200109
Carmil2	Carmil2	Ppp6r3	Ppp6r3	1	0	7.74125	5.34501	0.000296483	0.000229584	5.58e-06	0.00433915	3	1	0.396342	0.7107	5.58e-06	0.700714	0.000675115	0.00433915	0.000188286	0.114139	3.58e-05	4.51e-05	0.000296483	6.94e-05	0.000187794	0.000229584	0.000276494	9.22e-05	0.120749	0.152117	1	0.234078	0.633406	0.774358	0.93258	0.310979
Carmil2	Carmil2	Dock11	Dock11	0	0	13.4367	11.3512	0.000137397	0.000194652	5.81e-05	2.23e-06	1	1	0.414944	0.372288	5.81e-05	2.23e-06	0.0536852	0.0818348	0.0156089	0.161825	9.29e-06	1.58e-05	0.000121034	0.000194652	0.000137397	3.92e-05	3.32e-05	3.56e-05	0.0477262	0.0811705	0.621797	1	0.70586	0.201385	0.170561	0.18289
Carmil2	Carmil2	Ckap5	Ckap5	0	0	16.1255	5.56162	0.000319339	0.000156483	0.000136623	0.000440653	1	1	0.576264	0.0579505	0.000136623	0.000440653	0.0381547	0.588499	0.354621	0.764651	8.6e-06	7.23e-06	0.000319339	0.000156483	8.17e-05	3.74e-05	3.45e-05	1.47e-05	0.0269306	0.0226405	1	0.490022	0.255841	0.117117	0.108036	0.0460326
Carmil2	Carmil2	Actb	Actb	0	0	0.642973	1.70903	3.15574	10.3866	NA	0.184173	0	0	0.00183222	5.13e-05	0.482368	0.184173	0.00172706	0.858532	0.412778	0.566577	0.662987	0.520708	2.97416	10.3866	1.27401	5.79415	3.15574	2.99206	0.063831	0.0501327	0.286346	1	0.122659	0.557849	0.303828	0.28807
Carmil2	Carmil2	Myh9	Myh9	0	0	0.647635	2.16552	0.380083	1.57372	NA	0.0658406	0	0	0.00384398	6.97e-06	0.42699	0.0658406	0.0118587	0.731156	0.533554	0.805283	0.0617726	0.0336048	0.261863	1.57372	0.112797	0.858919	0.380083	0.412526	0.0392527	0.0213538	0.166398	1	0.0716754	0.545791	0.241519	0.262135
Carmil2	Carmil2	Pcca	Pcca	0	0	1.01386	1.33296	0.947423	1.27173	0.958759	0.299732	0	0	0.979223	0.823475	0.706253	0.80763	0.958759	0.850585	0.583419	0.299732	0.613183	0.990452	0.947423	1.27173	0.915664	1.24243	0.852446	1.25897	0.482164	0.778822	0.744988	1	0.720014	0.976961	0.670304	0.989968
Carmil2	Carmil2	Pccb	Pccb	0	0	1.01103	1.34299	0.806449	1.15378	0.965949	0.2693	0	0	0.977592	0.808905	0.711517	0.731665	0.965949	0.613085	0.657603	0.2693	0.511208	0.849831	0.806449	1.05094	0.779486	1.15378	0.774733	1.08283	0.443073	0.736562	0.698962	0.910865	0.675593	1	0.671474	0.938503
Carmil2	Carmil2	Pcx	Pcx	0	0	1.02441	1.41354	0.358907	0.558533	0.913749	0.11323	0	0	0.913749	0.565866	0.426267	0.763058	0.8084	0.689026	0.49925	0.11323	0.259657	0.454518	0.358907	0.532453	0.356647	0.540833	0.332987	0.558533	0.464891	0.813772	0.642589	0.953307	0.638542	0.96831	0.596182	1
Carmil2	Carmil2	Acaca	Acaca	0	0	1.49728	1.62969	0.369493	0.53665	0.0853273	0.0829934	0	0	0.0853273	0.0829934	0.359591	0.463741	0.745284	0.966532	0.412349	0.902433	0.336411	0.53665	0.294724	0.378293	0.369493	0.429478	0.258199	0.334561	0.626873	1	0.549193	0.704916	0.688518	0.800295	0.481132	0.623426
Carmil2	Carmil2	Mccc2	Mccc2	0	0	1.2883	1.69362	0.322969	0.514868	0.655927	0.112949	0	0	0.655927	0.482235	0.87133	0.916003	0.822067	0.435021	0.73566	0.112949	0.251237	0.440456	0.322969	0.457958	0.311334	0.502578	0.305134	0.514868	0.487963	0.855474	0.627284	0.889466	0.604687	0.976129	0.592646	1
Carmil2	Carmil2	Mccc1	Mccc1	0	0	1.29323	1.70332	0.291457	0.463442	0.640993	0.104818	0	0	0.640993	0.465838	0.839932	0.76591	0.713884	0.452597	0.76856	0.104818	0.225716	0.394842	0.28552	0.436963	0.291457	0.445614	0.277983	0.463442	0.487043	0.851975	0.616085	0.942863	0.628896	0.961531	0.599821	1
Carmil2	Carmil2	Actn4	Actn4	0	0	0.861506	2.24905	0.105469	0.357446	NA	0.145187	0	0	0.00975036	0.00274594	0.869699	0.145187	0.0455779	0.885143	0.629438	0.623386	0.0168711	0.00836811	0.105469	0.357446	0.0367489	0.151687	0.0877959	0.0867349	0.047199	0.0234108	0.295061	1	0.10281	0.424362	0.24562	0.242651
Carmil2	Carmil2	Lsp1	Lsp1	0	0	0.87601	2.53964	0.0793031	0.298471	NA	0.0577731	0	0	0.0310501	0.00345893	0.878749	0.0577731	0.0466646	0.795345	0.527613	0.754163	0.0137972	0.0091404	0.0793031	0.298471	0.0252964	0.12229	0.0615102	0.0683435	0.0462261	0.0306241	0.265698	1	0.0847532	0.409722	0.206084	0.228979
Carmil2	Carmil2	Hist1h1c	Hist1h1c	0	0	1.46522	1.56759	0.179142	0.295991	0.0756716	0.0179671	0	0	0.0756716	0.0179671	0.575956	0.655508	0.808824	0.382304	0.539438	0.118065	0.169752	0.266172	0.179142	0.295991	0.164022	0.270304	0.148509	0.238562	0.573504	0.899257	0.605227	1	0.554147	0.913219	0.501735	0.805978
Carmil2	Carmil2	Tpm3	Tpm3	0	0	0.586869	2.18493	0.061526	0.283642	NA	0.0756819	0	0	0.0635147	0.0201417	0.443267	0.0756819	0.0890769	0.571567	0.469557	0.935546	0.0175261	0.0079904	0.0527898	0.283642	0.0385966	0.177137	0.061526	0.0843698	0.0617893	0.0281707	0.186114	1	0.136075	0.624509	0.216914	0.297451
Carmil2	Carmil2	Isyna1	Isyna1	0	0	1.32289	1.65381	0.154659	0.277981	0.435335	0.0964682	0	0	0.435335	0.14919	0.397799	0.463434	0.884287	0.106803	0.576289	0.0964682	0.130957	0.239942	0.134993	0.182576	0.154659	0.277981	0.128107	0.250989	0.471099	0.863161	0.48562	0.656792	0.556365	1	0.460848	0.9029
Carmil2	Carmil2	Rps27a	Rps27a	0	0	3.03419	3.00761	0.309212	0.260811	5.28e-05	0.000116647	0	0	0.543355	0.713677	0.0329425	0.00978443	0.000115622	0.000116647	5.28e-05	0.00205438	0.0506741	0.0766581	0.137258	0.186248	0.166311	0.206101	0.309212	0.260811	0.163881	0.247914	0.443897	0.602329	0.537854	0.666534	1	0.843468
Carmil2	Carmil2	Capza1	Capza1	0	0	4.02443	4.3285	0.138767	0.252808	0.00264	0.00192348	0	0	0.00264	0.00875621	0.0252287	0.00192348	0.128989	0.0334031	0.0746132	0.0140264	0.103614	0.117274	0.138767	0.252808	0.0749727	0.177614	0.12216	0.117226	0.409853	0.463886	0.548904	1	0.29656	0.702565	0.483211	0.463697
Carmil2	Carmil2	Hcls1	Hcls1	0	0	1.90574	4.07738	0.089634	0.248964	0.534671	0.0346132	0	0	0.130752	7.5e-05	0.534671	0.0346132	0.962323	0.508603	0.973517	0.844652	0.00346852	0.00117419	0.089634	0.248964	0.0390392	0.0892613	0.0479648	0.0474641	0.0139318	0.00471629	0.360027	1	0.156806	0.35853	0.192657	0.190646
Carmil2	Carmil2	Rps25	Rps25	0	0	1.5855	1.63856	0.163893	0.24824	0.0815977	0.0650126	0	0	0.0815977	0.0650126	0.596489	0.489853	0.92758	0.776186	0.543549	0.756753	0.163893	0.24824	0.151565	0.188837	0.150459	0.180729	0.131677	0.175566	0.66022	1	0.610559	0.760704	0.606103	0.72804	0.530444	0.707243
Carmil2	Carmil2	Actr2	Actr2	0	0	0.659933	2.0928	0.0603686	0.24768	NA	0.111956	0	0	0.0206765	4.71e-05	0.611164	0.111956	0.0214682	0.820793	0.559274	0.5368	0.00590999	0.00343203	0.060161	0.24768	0.028031	0.12196	0.0603686	0.0570607	0.0238614	0.0138567	0.242898	1	0.113174	0.492412	0.243737	0.230381
Carmil2	Carmil2	Rps18	Rps18	0	0	1.4359	1.15217	0.263086	0.244587	0.245219	0.343728	0	0	0.245219	0.343728	0.51305	0.493079	0.416921	0.692945	0.652438	0.939615	0.192622	0.226524	0.263086	0.244587	0.231373	0.235929	0.196969	0.213168	0.732166	0.861028	1	0.929687	0.87946	0.896776	0.748686	0.810261
Carmil2	Carmil2	Myl12a	Myl12a	0	0	0.843312	2.18027	0.0721453	0.242147	NA	0.31203	0	0	0.0289704	9.68e-06	0.86076	0.400589	0.203148	0.31203	0.550753	0.839097	0.00631822	0.00344257	0.0721453	0.242147	0.0249636	0.170843	0.058932	0.0877246	0.0260925	0.0142169	0.29794	1	0.103093	0.705536	0.243373	0.362279
Carmil2	Carmil2	Hist2h4	Hist2h4	0	0	1.16523	1.41987	0.167965	0.233294	0.382626	0.323862	0	0	0.382626	0.323862	0.0337199	0.191059	0.0108217	0.231814	0.568346	0.339937	0.130631	0.233294	0.127778	0.20338	0.118443	0.190408	0.167965	0.191602	0.559944	1	0.547715	0.871776	0.507698	0.816171	0.719974	0.821289
Carmil2	Carmil2	Actr3	Actr3	0	0	0.67169	1.90616	0.053204	0.196012	NA	0.149027	0	0	0.00233901	8.14e-06	0.610879	0.149027	0.0448429	0.800981	0.540255	0.459648	0.00613008	0.00399955	0.053204	0.196012	0.0281874	0.106327	0.0521932	0.0482665	0.031274	0.0204046	0.271432	1	0.143804	0.542449	0.266275	0.246242
Carmil2	Carmil2	Myo1g	Myo1g	0	0	0.676389	1.68696	0.0626977	0.193632	NA	0.226163	0	0	0.00230463	5.55e-05	0.446889	0.226163	0.00898955	0.997748	0.57282	0.591234	0.00963875	0.00455044	0.0440405	0.193632	0.0190772	0.0980712	0.0626977	0.0547873	0.0497788	0.0235005	0.227445	1	0.0985234	0.506484	0.323799	0.282946
Carmil2	Carmil2	Hist1h2bj	Hist1h2bj	0	0	1.42533	1.44729	0.125017	0.183083	0.209223	0.269803	0	0	0.209223	0.269803	0.224439	0.514852	0.332285	0.676057	0.693227	0.418603	0.123024	0.183083	0.106657	0.140096	0.0953358	0.155921	0.125017	0.155363	0.67196	1	0.58256	0.765204	0.520725	0.851641	0.682843	0.848597
Carmil2	Carmil2	Rps4x	Rps4x	0	0	1.32643	1.32985	0.144713	0.182065	0.105903	0.0971602	0	0	0.363783	0.412269	0.618408	0.650408	0.105903	0.435194	0.661259	0.0971602	0.0978589	0.134818	0.142978	0.182065	0.144713	0.165517	0.108756	0.152943	0.537493	0.740491	0.785312	1	0.79484	0.909105	0.597348	0.840045
Carmil2	Carmil2	Arpc2	Arpc2	0	0	0.744062	2.19622	0.0471442	0.180652	NA	0.0924713	0	0	0.0191974	0.000248375	0.712602	0.0924713	0.0702883	0.853774	0.573447	0.548313	0.00404579	0.00299669	0.0471442	0.180652	0.023278	0.0831638	0.0445043	0.0413723	0.0223955	0.0165882	0.260966	1	0.128855	0.460352	0.246353	0.229016
Carmil2	Carmil2	Rpl18	Rpl18	0	0	1.26615	1.42628	0.125345	0.17788	0.315221	0.164053	0	0	0.315221	0.164053	0.891768	0.679539	0.649665	0.643431	0.373768	0.516376	0.0929046	0.153382	0.125345	0.17788	0.116627	0.152915	0.0932551	0.125639	0.522287	0.862277	0.704657	1	0.65565	0.859654	0.524258	0.706313
Carmil2	Carmil2	Hspa8	Hspa8	0	0	3.24668	3.06064	0.157337	0.177015	6.3e-05	1.1e-05	0	0	6.3e-05	1.1e-05	0.0411546	0.0213294	0.0190296	0.00533007	0.125386	0.0159968	0.110148	0.152183	0.130241	0.167005	0.157337	0.177015	0.150203	0.148117	0.622251	0.859718	0.73576	0.943452	0.888834	1	0.848531	0.836749
Carmil2	Carmil2	Arpc1b	Arpc1b	0	0	0.756778	2.2112	0.0444538	0.168623	NA	0.0989157	0	0	0.0128082	4.21e-06	0.71442	0.0989157	0.0740704	0.788803	0.436164	0.551213	0.00356769	0.0016569	0.0444538	0.168623	0.0213702	0.0813529	0.0293794	0.0362158	0.0211578	0.00982605	0.263629	1	0.126734	0.482455	0.174232	0.214774
Carmil2	Carmil2	Rpl39	Rpl39	0	0	1.12956	1.48152	0.121416	0.156575	0.603662	0.15894	0	0	0.877591	0.15894	0.696622	0.315552	0.603662	0.815491	0.668981	0.714218	0.0785048	0.156575	0.114711	0.130955	0.121416	0.131377	0.110549	0.121174	0.501388	1	0.732627	0.836373	0.775451	0.839066	0.706045	0.773901
Carmil2	Carmil2	Hist1h3e	Hist1h3e	0	0	1.03303	1.47561	0.0893369	0.154015	0.896229	0.0209312	0	0	0.896229	0.0209312	0.00973738	0.176818	0.0111627	0.302101	0.413789	0.715772	0.0735676	0.154015	0.0726282	0.119335	0.0687506	0.118288	0.0893369	0.118023	0.477666	1	0.471566	0.774827	0.44639	0.768032	0.580054	0.766311
Carmil2	Carmil2	Arpc4	Arpc4	0	0	0.698122	2.12185	0.0400947	0.153593	NA	0.123504	0	0	0.0237474	5.82e-05	0.685317	0.123504	0.0671779	0.914602	0.612253	0.563057	0.00425209	0.00306471	0.038926	0.153593	0.0198898	0.0683794	0.0400947	0.0357198	0.0276841	0.0199534	0.253436	1	0.129497	0.445199	0.261045	0.232561
Carmil2	Carmil2	Gm5409	Gm5409	0	0	1.18489	1.65436	0.100964	0.150557	0.555705	0.16805	0	0	0.402319	0.744543	0.728762	0.819314	0.555705	0.277908	0.860048	0.16805	0.0409343	0.0695667	0.0904202	0.139043	0.100964	0.150557	0.0994368	0.147422	0.271886	0.462063	0.600572	0.923527	0.670606	1	0.66046	0.979176
Carmil2	Carmil2	Rpl35	Rpl35	0	0	1.70194	1.47772	0.11482	0.145602	0.0797835	0.214036	0	0	0.0797835	0.232573	0.858813	0.719039	0.278539	0.553328	0.774201	0.214036	0.0987816	0.125702	0.106629	0.145602	0.11482	0.133084	0.0910823	0.125204	0.678437	0.863324	0.732331	1	0.788589	0.914029	0.625558	0.859905
Carmil2	Carmil2	rps14	rps14	0	0	1.87443	1.68115	0.110118	0.144748	0.0411434	0.0205875	0	0	0.0411434	0.0205875	0.454334	0.497521	0.398462	0.768032	0.711104	0.281116	0.110118	0.144748	0.0769718	0.116665	0.102218	0.121461	0.0938863	0.117322	0.760755	1	0.531763	0.805987	0.706178	0.839121	0.648617	0.810522
Carmil2	Carmil2	GAPDH	GAPDH	0	0	1.59486	1.42405	0.124681	0.144385	0.0365322	0.0253286	0	0	0.140502	0.313504	0.572009	0.995617	0.0365322	0.0253286	0.409137	0.0832802	0.022749	0.042647	0.101285	0.119069	0.124681	0.144385	0.115177	0.110661	0.157558	0.295369	0.701491	0.824663	0.863527	1	0.797706	0.766431
Carmil2	Carmil2	Rpl27	Rpl27	0	0	1.58801	1.56752	0.11496	0.144051	0.0897437	0.135434	0	0	0.0897437	0.135434	0.952414	0.592499	0.354197	0.749677	0.600748	0.145007	0.0995726	0.144051	0.111181	0.123202	0.11496	0.134147	0.0883967	0.13414	0.691231	1	0.771817	0.855266	0.798047	0.931245	0.613647	0.931195
Carmil2	Carmil2	Rps3	Rps3	0	0	1.28022	1.38895	0.105059	0.135699	0.284739	0.156805	0	0	0.284739	0.156805	0.969986	0.938651	0.394504	0.3568	0.444952	0.244651	0.0774015	0.123075	0.105059	0.135389	0.102936	0.135699	0.0785322	0.115555	0.570391	0.906967	0.774206	0.997712	0.75856	1	0.578723	0.851553
Carmil2	Carmil2	Rpl36	Rpl36	0	0	1.56809	1.65268	0.100365	0.134518	0.0868142	0.0811282	0	0	0.0868142	0.0811282	0.580997	0.85679	0.355665	0.59597	0.689546	0.330106	0.0870855	0.134518	0.0784345	0.121069	0.100365	0.12063	0.0800094	0.104588	0.647388	1	0.583077	0.900022	0.746104	0.896759	0.594785	0.777503
Carmil2	Carmil2	Atxn2l	Atxn2l	0	0	1.05937	1.24918	0.0991872	0.131448	0.895666	0.568	0	0	0.579916	0.368677	0.768011	0.673459	0.895666	0.866499	0.347658	0.568	0.0512592	0.0662721	0.0965393	0.121057	0.0991872	0.131448	0.0864781	0.122315	0.389959	0.504171	0.734432	0.920951	0.754576	1	0.65789	0.93052
Carmil2	Carmil2	Rps11	Rps11	0	0	1.38793	1.1151	0.134228	0.125192	0.0158378	0.366531	0	0	0.202655	0.584801	0.663098	0.383926	0.0158378	0.990794	0.827812	0.366531	0.0851998	0.0853252	0.121564	0.113831	0.134228	0.125192	0.109597	0.11278	0.634739	0.635673	0.905649	0.84804	1	0.932677	0.816499	0.840213
Carmil2	Carmil2	Rpl22	Rpl22	0	0	1.43218	1.75008	0.0793872	0.118384	0.0155193	0.0496326	0	0	0.0155193	0.0496326	0.905674	0.708036	0.551023	0.392123	0.674502	0.548388	0.0661023	0.118384	0.0793872	0.0972221	0.0625203	0.100245	0.0695973	0.0794688	0.558374	1	0.670593	0.821247	0.528117	0.846779	0.587897	0.671283
Carmil2	Carmil2	Hist1h2al	Hist1h2al	0	0	0.881944	1.41304	0.0679676	0.118285	NA	0.253848	0	0	0.542842	0.253848	0.0996896	0.521177	0.180555	0.895725	0.562505	0.430138	0.0503733	0.118285	0.0607552	0.102963	0.0566254	0.10717	0.0679676	0.0759954	0.425862	1	0.513632	0.870462	0.478718	0.906026	0.574607	0.642475
Carmil2	Carmil2	Rpl14	Rpl14	0	0	1.28894	1.34108	0.0909898	0.114124	0.30214	0.115042	0	0	0.30453	0.189067	0.54861	0.735511	0.30214	0.51609	0.482269	0.115042	0.0681515	0.103923	0.0830893	0.113523	0.0909898	0.114124	0.0673869	0.104295	0.59717	0.910617	0.728061	0.99473	0.797288	1	0.590471	0.913875
Carmil2	Carmil2	Rpl7a	Rpl7a	0	0	1.34879	1.29797	0.0969374	0.113581	0.166709	0.224038	0	0	0.173358	0.224038	0.58057	0.653829	0.166709	0.666098	0.37009	0.23897	0.0735806	0.103777	0.0856754	0.113581	0.0969374	0.113551	0.069063	0.102604	0.647824	0.913683	0.75431	1	0.853464	0.999739	0.60805	0.903353
Carmil2	Carmil2	Rpl13	Rpl13	0	0	1.41382	1.34788	0.091353	0.113211	0.103915	0.120213	0	0	0.103915	0.120213	0.733376	0.709217	0.368786	0.600652	0.560972	0.238949	0.0755799	0.105604	0.0871148	0.113211	0.091353	0.113119	0.0731798	0.100652	0.667602	0.932804	0.76949	1	0.806926	0.999182	0.646401	0.889068
Carmil2	Carmil2	Rpl8	Rpl8	0	0	1.30899	1.23358	0.0856991	0.110154	0.300248	0.217723	0	0	0.300248	0.394039	0.738779	0.818567	0.344267	0.502787	0.44694	0.217723	0.0654384	0.0903815	0.0812916	0.107949	0.0856991	0.110154	0.0634566	0.0943164	0.59406	0.820498	0.737979	0.979982	0.77799	1	0.57607	0.85622
Carmil2	Carmil2	Rpl23a	Rpl23a	0	0	1.50506	1.31562	0.0960599	0.110058	0.180868	0.279137	0	0	0.180868	0.282066	0.97169	0.721666	0.774274	0.92639	0.694424	0.279137	0.0820231	0.105082	0.0960599	0.110058	0.0859947	0.107693	0.082205	0.10422	0.745271	0.954785	0.87281	1	0.781357	0.978509	0.746923	0.94695
Carmil2	Carmil2	Rpl10a	Rpl10a	0	0	1.4636	1.60485	0.0809181	0.108643	0.0493772	0.00866814	0	0	0.0493772	0.00866814	0.822241	0.989867	0.27411	0.600014	0.579086	0.151397	0.067604	0.108643	0.0772473	0.105071	0.0809181	0.0991434	0.0624348	0.0914845	0.622259	1	0.711019	0.967123	0.744807	0.912561	0.574679	0.842066
Carmil2	Carmil2	Rpl7	Rpl7	0	0	1.54301	1.30622	0.0824713	0.101975	0.0480303	0.0772295	0	0	0.0480303	0.699862	0.707307	0.871909	0.217625	0.448987	0.567168	0.0772295	0.0717229	0.0767433	0.0758021	0.101975	0.0824713	0.100923	0.061912	0.0946493	0.703336	0.752567	0.743338	1	0.808738	0.989679	0.607128	0.928159
Carmil2	Carmil2	Rpl23	Rpl23	0	0	1.35507	1.12412	0.0892621	0.0984041	0.119394	0.485174	0	0	0.119394	0.704459	0.447974	0.967987	0.146347	0.648915	0.674755	0.485174	0.0582885	0.0677503	0.0892621	0.0984041	0.0830399	0.0903333	0.0663757	0.0753786	0.592337	0.688491	0.907097	1	0.843866	0.917983	0.674522	0.766011
Carmil2	Carmil2	Rpl19	Rpl19	0	0	1.25363	1.29449	0.0734708	0.0981812	0.433435	0.335679	0	0	0.433435	0.335679	0.868106	0.986977	0.546313	0.503125	0.446892	0.516034	0.0544067	0.0823371	0.0734708	0.0981812	0.0704647	0.0932839	0.0565137	0.0773119	0.554146	0.838624	0.748318	1	0.717701	0.950119	0.575606	0.787442
Carmil2	Carmil2	Rpl17	Rpl17	0	0	1.72742	1.43265	0.0793573	0.09646	0.0370193	0.0741362	0	0	0.0370193	0.0741362	0.817746	0.522347	0.440349	0.811229	0.535974	0.422534	0.0793573	0.09646	0.0764102	0.0901858	0.0776366	0.0927612	0.062011	0.0821498	0.822697	1	0.792144	0.934955	0.804858	0.961654	0.642868	0.851646
Carmil2	Carmil2	Rpl27a	Rpl27a	0	0	1.38131	1.15156	0.0727783	0.0961048	0.139632	0.517063	0	0	0.139632	0.517063	0.491916	0.411455	0.984136	0.81358	0.572186	0.90973	0.0676784	0.0826917	0.0713174	0.0961048	0.0727783	0.0905628	0.0697018	0.0782587	0.704214	0.860433	0.742079	1	0.757281	0.942334	0.725268	0.814306
Carmil2	Carmil2	Rps8	Rps8	0	0	1.34467	1.22246	0.0727476	0.0950001	0.0749928	0.0828747	0	0	0.0749928	0.140219	0.652744	0.587192	0.492809	0.42933	0.528233	0.0828747	0.0599118	0.0794448	0.0727476	0.0950001	0.0709553	0.0933808	0.0618611	0.0849074	0.63065	0.83626	0.765763	1	0.746897	0.982955	0.651169	0.893761
Carmil2	Carmil2	Rps13	Rps13	0	0	1.50531	1.51135	0.069599	0.0928986	0.0142971	0.0645933	0	0	0.0142971	0.0645933	0.813478	0.555138	0.686635	0.87599	0.533386	0.788995	0.0631325	0.0928986	0.069599	0.0761668	0.0666055	0.0780188	0.0501208	0.0686397	0.679585	1	0.749193	0.819892	0.71697	0.839828	0.539522	0.738868
Carmil2	Carmil2	Rpl6	Rpl6	0	0	1.44919	1.50228	0.0748995	0.0928167	0.0664488	0.0938841	0	0	0.0664488	0.0938841	0.856568	0.808235	0.306818	0.422717	0.546045	0.170046	0.0597505	0.090779	0.0748995	0.0886761	0.0731675	0.0928167	0.0542551	0.0822361	0.643747	0.978046	0.806962	0.95539	0.788301	1	0.584541	0.886006
Carmil2	Carmil2	Rps23	Rps23	0	0	1.20177	1.43218	0.0687679	0.0925583	0.272927	0.0436263	0	0	0.790929	0.754699	0.713718	0.458943	0.272927	0.410066	0.843551	0.0436263	0.0390461	0.0578429	0.0687679	0.0925583	0.0641998	0.0802565	0.06172	0.0800115	0.421854	0.624935	0.742968	1	0.693614	0.867092	0.666823	0.864444
Carmil2	Carmil2	Rpl15	Rpl15	0	0	1.22292	1.16906	0.0810697	0.0921977	0.153691	0.256057	0	0	0.395209	0.856929	0.658102	0.479345	0.153691	0.757477	0.474491	0.256057	0.0552447	0.0694276	0.0729588	0.0921977	0.0810697	0.091091	0.0638796	0.0823276	0.599198	0.753029	0.791329	1	0.879303	0.987996	0.692854	0.892946
Carmil2	Carmil2	Rpl4	Rpl4	0	0	1.38904	1.12177	0.0708026	0.0903665	0.110283	0.448649	0	0	0.110283	0.868485	0.309539	0.0687699	0.790689	0.89112	0.462868	0.448649	0.063378	0.0701145	0.0674092	0.0774234	0.0708026	0.0903665	0.0603796	0.0797889	0.701344	0.77589	0.745954	0.856771	0.783505	1	0.668163	0.882947
Carmil2	Carmil2	Rps9	Rps9	0	0	1.16892	1.19755	0.0676001	0.0895377	0.184449	0.185563	0	0	0.486606	0.951778	0.564284	0.907967	0.184449	0.742068	0.402648	0.185563	0.0452855	0.0579694	0.0584993	0.0895377	0.0676001	0.0797968	0.0516448	0.0724267	0.50577	0.64743	0.653348	1	0.75499	0.891209	0.576793	0.808896
Carmil2	Carmil2	Rpl26	Rpl26	0	0	1.40931	1.27661	0.0755963	0.0892674	0.146974	0.305709	0	0	0.3061	0.305709	0.97874	0.859324	0.146974	0.943549	0.505412	0.378163	0.0578958	0.0768627	0.0722151	0.0892674	0.0755963	0.0802356	0.050574	0.0742845	0.648566	0.861038	0.808975	1	0.846852	0.898823	0.566545	0.832157
Carmil2	Carmil2	Ncl	Ncl	0	0	1.93702	1.89609	0.0603007	0.0865092	0.00347957	0.00216468	0	0	0.00347957	0.00216468	0.796819	0.843767	0.562153	0.31784	0.712038	0.409883	0.0603007	0.0865092	0.0585017	0.0749289	0.0539472	0.0739863	0.045009	0.0584121	0.697044	1	0.676249	0.866138	0.6236	0.855241	0.52028	0.675213
Carmil2	Carmil2	Ogdh	Ogdh	0	0	1.229	1.62965	0.0531879	0.0859311	0.498421	0.122759	0	0	0.698819	0.656256	0.979067	0.704597	0.498421	0.200804	0.581934	0.122759	0.0358711	0.0558855	0.050602	0.0750435	0.0531879	0.0859311	0.0372254	0.0741479	0.41744	0.650352	0.588867	0.873298	0.618959	1	0.4332	0.862876
Carmil2	Carmil2	Rpl31	Rpl31	0	0	1.53882	1.52343	0.0692413	0.084631	0.072242	0.0522338	0	0	0.072242	0.0522338	0.886246	0.95156	0.709419	0.775048	0.619894	0.550986	0.0583281	0.084631	0.0692413	0.0842114	0.0608793	0.0793141	0.0527813	0.0691799	0.689205	1	0.818155	0.995042	0.719349	0.937175	0.623664	0.81743
Carmil2	Carmil2	Rpl21	Rpl21	0	0	1.23674	1.23755	0.0732808	0.0843868	0.186273	0.19823	0	0	0.878591	0.996762	0.862619	0.745864	0.186273	0.703261	0.793911	0.19823	0.0381115	0.0583635	0.0668317	0.0843868	0.0732808	0.0826041	0.0642966	0.076686	0.451629	0.691619	0.791969	1	0.868392	0.978875	0.761927	0.908744
Carmil2	Carmil2	Hist1h1b	Hist1h1b	0	0	1.37623	1.4005	0.0522545	0.0821401	0.2491	0.0508297	0	0	0.2491	0.0508297	0.77337	0.568758	0.826068	0.485892	0.487189	0.202868	0.04365	0.065102	0.0522545	0.0821401	0.0489532	0.0706356	0.034767	0.0629116	0.531409	0.792572	0.636163	1	0.595972	0.85994	0.423265	0.765906
Carmil2	Carmil2	Rps17	Rps17	0	0	1.43878	1.60578	0.0592431	0.0802917	0.0200825	0.00981669	0	0	0.0200825	0.00981669	0.979233	0.880627	0.782412	0.92215	0.569263	0.579134	0.0490865	0.0802917	0.0592431	0.0730639	0.0541615	0.0677651	0.0412905	0.0590355	0.611352	1	0.737848	0.909981	0.67456	0.843986	0.514256	0.735263
Carmil2	Carmil2	Rps6	Rps6	0	0	1.37394	1.23824	0.0590406	0.0791488	0.0805763	0.205208	0	0	0.0805763	0.228485	0.705316	0.925903	0.329264	0.596176	0.674417	0.205208	0.0472938	0.0600041	0.0559217	0.0791488	0.0590406	0.07241	0.054561	0.066444	0.59753	0.758118	0.706538	1	0.745945	0.914859	0.689346	0.839481
Carmil2	Carmil2	Slc25a5	Slc25a5	0	0	1.74323	1.70923	0.0614777	0.0781781	0.00722429	0.0429062	0	0	0.0964182	0.0850956	0.0347041	0.134423	0.00722429	0.0429062	0.546437	0.0738927	0.0372594	0.0557265	0.0601843	0.0682288	0.0614777	0.0781781	0.0515863	0.0573741	0.476597	0.712815	0.769836	0.872735	0.78638	1	0.659856	0.733889
Carmil2	Carmil2	Tubb5	Tubb5	0	0	1.09309	1.39889	0.051667	0.0777362	0.308185	0.0387601	0	0	0.308185	0.0686113	0.0509665	0.0456183	0.392614	0.162675	0.823607	0.0387601	0.0322264	0.0547794	0.0390964	0.0546005	0.0470633	0.0777362	0.051667	0.0642916	0.414561	0.704683	0.502937	0.702382	0.605423	1	0.664646	0.827048
Carmil2	Carmil2	Eef1a1	Eef1a1	0	0	0.952384	0.970793	0.0691025	0.0765391	NA	NA	0	0	0.77763	0.699365	0.128116	0.0172484	0.812822	0.361154	0.284147	0.85755	0.0412666	0.0598473	0.0576602	0.0658985	0.0630356	0.0765391	0.0691025	0.0671961	0.539156	0.781918	0.753342	0.860978	0.823574	1	0.902838	0.877932
Carmil2	Carmil2	Rps27	Rps27	0	0	1.64801	1.4573	0.0582828	0.0749453	2.72e-06	0.00142858	0	0	0.0258874	0.631657	0.0081825	0.00940323	2.72e-06	0.00142858	0.349758	0.182534	0.0358951	0.0369063	0.0582828	0.0749453	0.0556911	0.0613463	0.0520309	0.0496955	0.478951	0.492443	0.777671	1	0.74309	0.818547	0.694252	0.66309
Carmil2	Carmil2	Rps3a1	Rps3a1	0	0	1.47854	1.24558	0.0640293	0.0737544	0.0151902	0.145077	0	0	0.0151902	0.145077	0.660149	0.122737	0.740183	0.471182	0.56107	0.889714	0.0597353	0.0737544	0.0640293	0.0659691	0.0632086	0.0694705	0.0552023	0.0643727	0.809921	1	0.868141	0.894443	0.857014	0.941917	0.748461	0.872798
Carmil2	Carmil2	Rps7	Rps7	0	0	1.73655	1.7437	0.0511869	0.0732907	0.0311019	0.0503268	0	0	0.0311019	0.0503268	0.753606	0.80766	0.487483	0.102611	0.588912	0.244478	0.0472278	0.0695021	0.0511869	0.0660265	0.0468464	0.0732907	0.0336177	0.0562147	0.644391	0.948307	0.698409	0.900885	0.639186	1	0.45869	0.76701
Carmil2	Carmil2	Tuba1b	Tuba1b	0	0	1.14608	1.23226	0.0573683	0.069671	0.135454	0.105316	0	0	0.135454	0.405814	0.167123	0.155911	0.735186	0.157285	0.988693	0.105316	0.0357865	0.0532154	0.0451523	0.0603556	0.048201	0.069671	0.0573683	0.0599817	0.513649	0.763809	0.648079	0.866294	0.691838	1	0.823417	0.860928
Carmil2	Carmil2	Rpl10	Rpl10	0	0	1.48061	1.3004	0.0590226	0.069395	0.0316361	0.151441	0	0	0.0316361	0.393785	0.861816	0.766462	0.139109	0.490863	0.776791	0.151441	0.0473989	0.0548577	0.0576565	0.069395	0.0590226	0.0679674	0.0530037	0.0648956	0.68303	0.790513	0.830845	1	0.850531	0.979427	0.763796	0.935163
Carmil2	Carmil2	Rplp0	Rplp0	0	0	1.55613	1.30211	0.0479358	0.0671532	0.0264028	0.0385639	0	0	0.0264028	0.0749654	0.92579	0.831835	0.515121	0.0385639	0.712651	0.162161	0.0433133	0.0531179	0.0479358	0.0657902	0.0457866	0.0671532	0.0439519	0.0560167	0.644992	0.790996	0.713827	0.979702	0.681823	1	0.654502	0.834162
Carmil2	Carmil2	Rps2	Rps2	0	0	1.4378	1.19169	0.0588317	0.0663469	0.0682621	0.278452	0	0	0.0682621	0.399101	0.862362	0.828047	0.0907284	0.80651	0.713736	0.278452	0.0436825	0.0530627	0.0513051	0.0663469	0.0588317	0.0612415	0.0475304	0.0557034	0.658395	0.799777	0.773286	1	0.886728	0.923049	0.716393	0.839579
Carmil2	Carmil2	Gm17669	Gm17669	0	0	1.57954	1.65417	0.0509653	0.0659091	0.261485	0.0858123	0	0	0.261485	0.0858123	0.760774	0.990308	0.285093	0.574372	0.806604	0.435622	0.0429417	0.0659091	0.0509653	0.0614777	0.0497811	0.0597027	0.0438762	0.0507553	0.65153	1	0.773266	0.932766	0.755299	0.905834	0.665708	0.77008
Carmil2	Carmil2	Ddx6	Ddx6	0	0	1.55551	1.45814	0.0451321	0.0639118	0.336183	0.270694	0	0	0.336183	0.270694	0.0864777	0.0292879	0.985559	0.527648	0.549938	0.570547	0.0451321	0.0620055	0.0279679	0.0363506	0.0435391	0.0639118	0.0374055	0.0551247	0.706162	0.970173	0.437601	0.568761	0.681238	1	0.585267	0.862512
Carmil2	Carmil2	Dlst	Dlst	0	0	1.05853	1.64939	0.0344757	0.0624674	0.899071	0.229774	0	0	0.658556	0.949907	0.978483	0.635451	0.899071	0.245668	0.356233	0.229774	0.0150717	0.0280786	0.0344757	0.0536222	0.0314388	0.0624674	0.0262763	0.051231	0.241273	0.449492	0.551898	0.858402	0.503284	1	0.420641	0.820123
Carmil2	Carmil2	Rps15	Rps15	0	0	2.05609	1.65691	0.0526484	0.0621813	0.00330777	0.0778724	0	0	0.00330777	0.0778724	0.812561	0.783397	0.773497	0.556984	0.534677	0.406224	0.0526484	0.0621813	0.0419922	0.0529467	0.0404191	0.0582415	0.0315542	0.0493072	0.846692	1	0.675319	0.85149	0.650021	0.93664	0.507455	0.792959
Carmil2	Carmil2	Rps16	Rps16	0	0	1.4318	1.38928	0.0605727	0.061465	0.00693278	0.157568	0	0	0.261877	0.560569	0.778278	0.585421	0.00693278	0.54735	0.771512	0.157568	0.034901	0.0463137	0.0515551	0.0587193	0.0605727	0.0590586	0.0449417	0.061465	0.567819	0.753496	0.838771	0.955328	0.985482	0.960848	0.731175	1
Carmil2	Carmil2	Rpl32	Rpl32	0	0	1.34645	1.42862	0.0505738	0.0595335	0.129202	0.220759	0	0	0.303323	0.220759	0.808251	0.5261	0.129202	0.453181	0.550313	0.468901	0.0358243	0.0557085	0.0444368	0.0535067	0.0505738	0.0595335	0.036187	0.0474371	0.60175	0.935751	0.746416	0.898767	0.849501	1	0.607843	0.796814
Carmil2	Carmil2	Hist1h1a	Hist1h1a	0	0	1.87601	2.00976	0.0369617	0.0580331	0.0413153	0.0240185	0	0	0.0413153	0.0240185	0.92758	0.689345	0.948294	0.622968	0.604981	0.266093	0.0369617	0.0580331	0.0331679	0.0524457	0.0287879	0.0481604	0.0249663	0.044066	0.636906	1	0.571534	0.90372	0.49606	0.829878	0.430208	0.759325
Carmil2	Carmil2	Myl6	Myl6	0	0	0.483579	1.71976	0.0131393	0.0578613	NA	0.157496	0	0	0.0109342	0.00792935	0.294059	0.157496	0.00272835	0.920231	0.293631	0.56216	0.00191848	0.000958427	0.0107109	0.0578613	0.00534479	0.0309684	0.0131393	0.0156349	0.0331565	0.0165642	0.185114	1	0.0923725	0.535217	0.227083	0.270214
Carmil2	Carmil2	Rpl37a	Rpl37a	0	0	1.55963	1.69885	0.0476867	0.0575421	0.120127	0.0325994	0	0	0.315898	0.222317	0.255685	0.394709	0.120127	0.383912	0.916486	0.0325994	0.0313931	0.0501169	0.0476867	0.0575421	0.0455408	0.0498712	0.0387935	0.0514909	0.545567	0.870959	0.828727	1	0.791434	0.86669	0.674176	0.894839
Carmil2	Carmil2	Rpl13a	Rpl13a	0	0	1.41937	1.59999	0.0408987	0.0568354	0.0362182	0.0495783	0	0	0.146644	0.0495783	0.903681	0.140608	0.0362182	0.0553862	0.558408	0.246828	0.0277351	0.0458215	0.0334062	0.0568354	0.0408987	0.0518902	0.0264738	0.0393088	0.487989	0.806213	0.587771	1	0.719599	0.912991	0.465798	0.691625
Carmil2	Carmil2	Efhd2	Efhd2	0	0	0.751182	2.64404	0.0117932	0.0538893	NA	0.309471	0	0	0.0178475	8.64e-05	0.799742	0.309471	0.156734	0.82639	0.750333	0.923798	0.000763123	0.000382578	0.0117932	0.0538893	0.00360891	0.0214826	0.0114946	0.0130141	0.0141609	0.00709934	0.218841	1	0.066969	0.398644	0.213301	0.241497
Carmil2	Carmil2	Rpl38	Rpl38	0	0	1.36542	1.17574	0.0404386	0.0512741	0.0810407	0.285243	0	0	0.0810407	0.659108	0.0950161	0.036033	0.841842	0.513053	0.565357	0.285243	0.0381979	0.0469802	0.0345512	0.0387702	0.0404386	0.0496407	0.0351761	0.0512741	0.744974	0.916255	0.673851	0.756135	0.788674	0.968142	0.686039	1
Carmil2	Carmil2	Rpl3	Rpl3	0	0	1.44726	1.36728	0.0423963	0.0511882	0.0436562	0.0370824	0	0	0.0436562	0.191407	0.972866	0.597833	0.0799473	0.245671	0.491357	0.0370824	0.0321988	0.0445827	0.0391048	0.0448569	0.0423963	0.0511882	0.0292142	0.0468362	0.629028	0.870958	0.763942	0.876315	0.828245	1	0.570722	0.914981
Carmil2	Carmil2	Set	Set	0	0	2.01225	2.31194	0.0302451	0.050929	0.0592476	0.00706578	0	0	0.0592476	0.00706578	0.735314	0.81261	0.532658	0.305436	0.606641	0.773509	0.0302451	0.050929	0.0287613	0.0366796	0.0272058	0.0406564	0.0217703	0.026185	0.593867	1	0.564732	0.720211	0.53419	0.798296	0.427463	0.514146
Carmil2	Carmil2	Rpl28	Rpl28	0	0	1.51613	1.36117	0.0388227	0.0487987	0.0517705	0.0170991	0	0	0.0517705	0.613878	0.945587	0.730065	0.513044	0.445421	0.351524	0.0170991	0.0342795	0.0254335	0.0388227	0.0487987	0.0372566	0.0471517	0.0313689	0.047976	0.702466	0.521192	0.795568	1	0.763476	0.966248	0.642822	0.983139
Carmil2	Carmil2	Try4	Try4	0	0	2.0149	2.74377	0.0252583	0.0482338	0.468771	0.256824	0	0	0.982922	0.886319	0.690593	0.688499	0.468771	0.256824	0.550526	0.691407	0.00827214	0.0168814	0.0252583	0.0309547	0.0245246	0.0482338	0.00343787	0.0259244	0.171501	0.34999	0.523664	0.641764	0.508452	1	0.0712751	0.537474
Carmil2	Carmil2	Rps26	Rps26	0	0	1.34463	1.53791	0.0384348	0.0475663	0.338946	0.221787	0	0	0.995124	0.221787	0.534856	0.651485	0.338946	0.415387	0.891032	0.399204	0.0178504	0.0404375	0.0384348	0.0475663	0.035959	0.0450891	0.0308548	0.036533	0.375273	0.850129	0.808027	1	0.755976	0.947921	0.648669	0.768043
Carmil2	Carmil2	Nufip2	Nufip2	0	0	1.5234	1.12643	0.04229	0.0466377	0.109209	0.572683	0	0	0.109209	0.572683	0.432912	0.207707	0.704183	0.768091	0.671394	0.986557	0.0392567	0.0425423	0.0372774	0.036774	0.04229	0.0466377	0.0353632	0.0404198	0.841738	0.912186	0.799297	0.788504	0.906777	1	0.758254	0.866676
Carmil2	Carmil2	Rpl36a	Rpl36a	0	0	1.78681	1.57831	0.0398616	0.0460383	0.100141	0.238529	0	0	0.100141	0.238529	0.607702	0.92493	0.123523	0.427098	0.833697	0.802453	0.0345774	0.0447634	0.0398616	0.0428504	0.0397075	0.0460383	0.0317233	0.033431	0.751057	0.972307	0.865835	0.930754	0.862489	1	0.689062	0.726155
Carmil2	Carmil2	Rps20	Rps20	0	0	0.899764	1.11866	0.0310171	0.0432469	NA	0.73078	0	0	0.424096	0.454273	0.518606	0.672064	0.730951	0.950701	0.0785129	0.73078	0.017856	0.0190021	0.0310171	0.0432469	0.0295982	0.0419238	0.0248403	0.0384838	0.412886	0.439387	0.71721	1	0.684401	0.969407	0.574383	0.889863
Carmil2	Carmil2	Hist1h1e	Hist1h1e	0	0	1.56618	1.7065	0.0277485	0.0432272	0.0365915	0.0105637	0	0	0.0365915	0.0105637	0.786133	0.270544	0.472243	0.278486	0.728909	0.094822	0.0235204	0.0375602	0.0277485	0.0432272	0.0256136	0.0360469	0.0221546	0.0321099	0.544112	0.868902	0.641921	1	0.592536	0.833894	0.512514	0.742818
Carmil2	Carmil2	Rps24	Rps24	0	0	1.63561	1.65088	0.0328442	0.0418366	0.0139304	0.109072	0	0	0.0139304	0.109072	0.857672	0.7637	0.221433	0.527377	0.760399	0.271195	0.0282817	0.0418366	0.0314507	0.0353871	0.0328442	0.0379988	0.0258896	0.0371524	0.676003	1	0.751751	0.84584	0.785058	0.908267	0.618825	0.888034
Carmil2	Carmil2	Rps15a	Rps15a	0	0	1.17085	1.1887	0.0330038	0.0417788	0.135021	0.239077	0	0	0.135021	0.443127	0.365062	0.162688	0.91397	0.604903	0.581377	0.239077	0.0247647	0.0353148	0.0330038	0.0417788	0.0312397	0.0392517	0.0302049	0.0391937	0.592756	0.84528	0.789964	1	0.747741	0.939511	0.722971	0.938124
Carmil2	Carmil2	Rpl34	Rpl34	0	0	1.27024	1.25175	0.0380215	0.0402945	0.179204	0.241705	0	0	0.179204	0.241705	0.691061	0.101344	0.399801	0.531365	0.463278	0.895191	0.0278995	0.0402945	0.0355595	0.0358471	0.0380215	0.0376622	0.0282293	0.035034	0.692389	1	0.88249	0.889626	0.943589	0.934674	0.700575	0.869449
Carmil2	Carmil2	Gm10036	Gm10036	0	0	1.20914	1.26971	0.0292532	0.0400569	0.0717974	0.212316	0	0	0.0717974	0.251522	0.908071	0.853042	0.817631	0.212316	0.653175	0.50441	0.0197314	0.0290344	0.0292532	0.0384069	0.0251188	0.0400569	0.0243308	0.0293354	0.492584	0.724828	0.730291	0.958808	0.627078	1	0.607405	0.732343
Carmil2	Carmil2	Coro1a	Coro1a	0	0	1.86545	2.03182	0.0277307	0.0392113	0.0469793	0.0344328	0	0	0.190043	0.0243764	0.0469793	0.0344328	0.0469914	0.034906	0.639795	0.0654254	0.00471764	0.00492516	0.0277307	0.0392113	0.0232879	0.0311848	0.0197586	0.0235788	0.120313	0.125606	0.707214	1	0.593908	0.795301	0.503901	0.601327
Carmil2	Carmil2	Rpl30	Rpl30	0	0	1.82855	1.40731	0.0342724	0.0382382	0.0105581	0.20034	0	0	0.0105581	0.324197	0.821232	0.441773	0.222137	0.763529	0.68726	0.20034	0.0318713	0.0340473	0.0322613	0.0295847	0.0342724	0.0369122	0.0262387	0.0382382	0.833495	0.890401	0.843694	0.773695	0.896287	0.965323	0.686191	1
Carmil2	Carmil2	Rpl35a	Rpl35a	0	0	1.43767	1.43252	0.0306269	0.0379035	0.162864	0.0502441	0	0	0.162864	0.901774	0.285328	0.890262	0.299641	0.2423	0.745083	0.0502441	0.0199609	0.0195446	0.0306269	0.0303723	0.0229259	0.0379035	0.0219405	0.0310052	0.526624	0.515642	0.808021	0.801305	0.604849	1	0.57885	0.818003
Carmil2	Carmil2	Rpl18a	Rpl18a	0	0	1.21452	1.33016	0.0307429	0.0374649	0.165019	0.0449449	0	0	0.770384	0.634942	0.522327	0.576342	0.165019	0.383635	0.313916	0.0449449	0.0185987	0.0289072	0.0259656	0.0347987	0.0307429	0.0374649	0.0204474	0.0352118	0.496428	0.771579	0.693065	0.928834	0.820578	1	0.545773	0.939861
Carmil2	Carmil2	Ybx1	Ybx1	0	0	2.24969	1.44865	0.0354417	0.0368239	0.0109723	0.0464853	0	0	0.0109723	0.0464853	0.371669	0.843955	0.321969	0.48776	0.742804	0.688588	0.0354417	0.0334481	0.0340075	0.0368239	0.0286877	0.0336784	0.0240849	0.0264558	0.962465	0.908327	0.923518	1	0.779053	0.914581	0.654057	0.718442
Carmil2	Carmil2	Ldha	Ldha	0	0	1.86082	1.3695	0.0381486	0.0364489	0.00804063	0.120415	0	0	0.702838	0.355493	0.00804063	0.120415	0.0569231	0.56222	0.46088	0.352308	0.00994607	0.0110669	0.0381486	0.0364489	0.0294825	0.0251518	0.0154903	0.0153512	0.260719	0.290099	1	0.955446	0.772832	0.659311	0.406053	0.402406
Carmil2	Carmil2	Dhfr	Dhfr	0	0	0.523264	2.43376	0.0059529	0.0342848	NA	0.120402	0	0	0.080891	0.0401491	0.504929	0.120402	0.0247987	0.706224	0.388439	0.555568	0.00084096	0.000494039	0.00559881	0.0342848	0.00186558	0.0174282	0.0059529	0.00612287	0.0245287	0.0144099	0.163303	1	0.0544143	0.508336	0.173631	0.178589
Carmil2	Carmil2	Rpl24	Rpl24	0	0	1.4809	1.22532	0.0301889	0.0337508	0.0309785	0.263968	0	0	0.0309785	0.263968	0.545698	0.451934	0.443657	0.925532	0.713726	0.616182	0.025398	0.0307993	0.0267779	0.0318416	0.0301889	0.0337508	0.0254138	0.0304732	0.752516	0.912549	0.793399	0.943432	0.894464	1	0.752982	0.902887
Carmil2	Carmil2	Pabpc1	Pabpc1	0	0	1.30812	1.17343	0.0309118	0.0325337	0.279329	0.438601	0	0	0.279329	0.438601	0.375332	0.715252	0.482887	0.806152	0.575029	0.556323	0.0203517	0.0267565	0.0309118	0.0325337	0.0264987	0.0312125	0.0204964	0.0275894	0.625556	0.822422	0.950145	1	0.8145	0.959389	0.630003	0.848025
Carmil2	Carmil2	Rbm25	Rbm25	0	0	1.41062	1.76706	0.0165044	0.0322602	0.40628	0.0273981	0	0	0.40628	0.0273981	0.475406	0.5139	0.952989	0.0756807	0.461964	0.173703	0.0152623	0.0280206	0.0165044	0.0282027	0.0164213	0.0322602	0.0113057	0.0265481	0.473098	0.86858	0.511602	0.874225	0.509026	1	0.350452	0.822937
Carmil2	Carmil2	Sptan1	Sptan1	0	0	0.581385	1.55252	0.00922552	0.0319825	NA	0.211744	0	0	0.0311138	0.000654004	0.518772	0.211744	0.0242224	0.678031	0.26629	0.130622	0.00453067	0.00333527	0.00922552	0.0319825	0.00384519	0.0130455	0.00654933	0.00581668	0.141661	0.104284	0.288455	1	0.120228	0.407896	0.204779	0.181871
Carmil2	Carmil2	Sptbn1	Sptbn1	0	0	0.547259	1.46811	0.00911105	0.031731	NA	0.235415	0	0	0.0183669	0.000349755	0.499419	0.235415	0.000510439	0.726819	0.385074	0.152645	0.00390733	0.00286562	0.00911105	0.031731	0.00354033	0.0146795	0.00820282	0.00629196	0.123139	0.09031	0.287135	1	0.111573	0.462625	0.258512	0.198291
Carmil2	Carmil2	Lsm12	Lsm12	0	0	1.36027	1.61627	0.0242972	0.0301918	0.350459	0.134198	0	0	0.64567	0.275979	0.822332	0.712124	0.350459	0.522195	0.809589	0.134198	0.0135278	0.0230577	0.0226303	0.0249702	0.0242972	0.0293259	0.0200287	0.0301918	0.448062	0.763708	0.749553	0.827054	0.804762	0.971322	0.663381	1
Carmil2	Carmil2	Myo18a	Myo18a	0	0	0.558224	2.57124	0.00526858	0.03005	NA	0.0708723	0	0	0.00192007	9.58e-06	0.54039	0.0708723	0.00876999	0.958606	0.51374	0.854688	0.000675605	0.000262214	0.00424702	0.03005	0.0013056	0.0106142	0.00526858	0.0068326	0.0224827	0.00872593	0.141332	1	0.0434475	0.353219	0.175327	0.227375
Carmil2	Carmil2	Gzmb	Gzmb	0	0	2.01901	2.43388	0.0218344	0.0294124	0.107802	0.0131665	0	0	0.107802	0.0131665	0.442439	0.323797	0.281782	0.212217	0.910818	0.232519	0.0127295	0.025879	0.0199469	0.0294124	0.0218344	0.0291742	0.0147829	0.0254089	0.432792	0.879868	0.678178	1	0.742352	0.9919	0.502607	0.863882
Carmil2	Carmil2	Fau	Fau	0	0	1.67062	1.3673	0.0243746	0.0292375	0.0206081	0.292134	0	0	0.0206081	0.292134	0.266117	0.118424	0.48963	0.267228	0.370032	0.267562	0.0243746	0.0292375	0.0157169	0.0184486	0.0173284	0.0186046	0.014804	0.0171469	0.833675	1	0.537561	0.630992	0.592678	0.636325	0.506336	0.58647
Carmil2	Carmil2	Tyw1	Tyw1	0	0	1.31052	1.72244	0.0192379	0.0285418	0.343364	0.0630942	0	0	0.627622	0.45277	0.532628	0.346026	0.343364	0.0857054	0.685021	0.0630942	0.0108142	0.017439	0.0192379	0.0285418	0.0186204	0.0268484	0.0130723	0.0255937	0.378891	0.611	0.674026	1	0.652392	0.94067	0.458007	0.89671
Carmil2	Carmil2	Actn1	Actn1	0	0	1.19951	3.71684	0.00684645	0.0275413	0.836654	0.0622218	0	0	0.0337297	0.0182673	0.836654	0.0622218	0.0790137	0.607844	0.529961	0.30513	0.00101865	0.000350248	0.00684645	0.0275413	0.00173882	0.00849651	0.00377379	0.0021594	0.0369861	0.0127172	0.248588	1	0.0631348	0.3085	0.137023	0.0784057
Carmil2	Carmil2	Ms4a4b	Ms4a4b	0	0	1.27069	1.10258	0.0238829	0.0268329	0.59019	0.811925	0	0	0.859648	0.669534	0.996119	0.504936	0.59019	0.857385	0.498966	0.811925	0.0100734	0.0113959	0.0220812	0.0217736	0.0238829	0.0268329	0.0146451	0.0216722	0.375411	0.424698	0.822917	0.811451	0.890059	1	0.54579	0.807672
Carmil2	Carmil2	Coro1c	Coro1c	0	0	0.580951	2.19316	0.00553311	0.0258652	NA	0.0621452	0	0	0.147972	0.000400341	0.381476	0.0621452	0.0259729	0.988571	0.394128	0.958617	0.00150452	0.00107369	0.0025878	0.0258652	0.00209311	0.00990621	0.00553311	0.00778364	0.0581675	0.041511	0.10005	1	0.0809236	0.382994	0.213921	0.300931
Carmil2	Carmil2	Hsp90ab1	Hsp90ab1	0	0	1.9748	1.57801	0.0249936	0.0250011	0.00697575	0.0230853	0	0	0.0274749	0.113829	0.0636307	0.259458	0.00697575	0.0230853	0.670524	0.0370743	0.0139929	0.0177533	0.0249936	0.0249706	0.0241242	0.0250011	0.0178724	0.0195764	0.559689	0.710099	0.999698	0.998778	0.964922	1	0.714861	0.783022
Carmil2	Carmil2	Hnrnpa3	Hnrnpa3	0	0	1.40039	1.03088	0.0238814	0.0249807	0.00171402	0.768903	0	0	0.00171402	0.173563	0.415842	0.319634	0.364492	0.61142	0.356863	0.768903	0.0172464	0.0147807	0.0238814	0.0249807	0.0167017	0.0214154	0.0156742	0.0197911	0.690388	0.591685	0.955992	1	0.668585	0.857277	0.627451	0.792256
Carmil2	Carmil2	Rpl9	Rpl9	0	0	1.24078	1.21377	0.015258	0.024567	0.622523	0.168205	0	0	0.622523	0.640627	0.587159	0.835714	0.920596	0.168205	0.472336	0.288779	0.0129738	0.0186004	0.0146804	0.024567	0.015258	0.022636	0.0131343	0.0182498	0.528099	0.757132	0.597565	1	0.621076	0.921399	0.534633	0.742858
Carmil2	Carmil2	Arpc3	Arpc3	0	0	0.68799	1.76311	0.0073084	0.0243146	NA	0.294211	0	0	0.110768	0.00128664	0.622696	0.294211	0.0191945	0.977491	0.397083	0.378117	0.000519935	0.000114485	0.0073084	0.0243146	0.00241255	0.0114841	0.00563763	0.00471632	0.0213836	0.00470848	0.300576	1	0.0992224	0.472312	0.231862	0.193971
Carmil2	Carmil2	Npm1	Npm1	0	0	2.34135	1.85038	0.0207055	0.0239828	0.0973701	0.12327	0	0	0.0973701	0.12327	0.67387	0.684681	0.608477	0.711697	0.587471	0.602464	0.0207055	0.0239828	0.0175167	0.0185876	0.0159145	0.0154419	0.0110792	0.0153094	0.86335	1	0.730387	0.775041	0.663579	0.643875	0.461964	0.638349
Carmil2	Carmil2	Rtcb	Rtcb	0	0	1.58378	1.52317	0.0200673	0.0227444	0.120032	0.123131	0	0	0.120032	0.123131	0.623153	0.876934	0.871835	0.902066	0.666423	0.624868	0.0161363	0.0227444	0.0200673	0.0221437	0.0160194	0.0202686	0.014473	0.0186584	0.709464	1	0.882296	0.973592	0.704324	0.891148	0.636333	0.820355
Carmil2	Carmil2	Rps19	Rps19	0	0	1.10977	1.34014	0.0213767	0.0223071	0.773087	0.503757	0	0	0.773087	0.503757	0.811328	0.80349	0.808738	0.978644	0.153978	0.51265	0.0120328	0.0216513	0.0213767	0.0223071	0.01517	0.0216421	0.011979	0.0152019	0.539415	0.970599	0.95829	1	0.680054	0.970186	0.537003	0.681481
Carmil2	Carmil2	Hnrnpu	Hnrnpu	0	0	1.37978	1.12948	0.0196246	0.0221086	0.0177581	0.540543	0	0	0.0177581	0.540543	0.793077	0.237027	0.942596	0.822001	0.447092	0.316653	0.0159868	0.01918	0.0196246	0.0221086	0.0171163	0.021769	0.0148643	0.0156633	0.723102	0.867533	0.887643	1	0.774188	0.984639	0.67233	0.708469
Carmil2	Carmil2	Ythdf3	Ythdf3	0	0	1.33721	1.21689	0.0211352	0.0212793	0.173967	0.310127	0	0	0.782294	0.458794	0.173967	0.987409	0.506638	0.310127	0.372163	0.834322	0.0095371	0.0111582	0.0211352	0.0204455	0.0154573	0.0212793	0.0096653	0.0131575	0.448186	0.524367	0.993226	0.960815	0.726399	1	0.45421	0.618324
Carmil2	Carmil2	Tpm4	Tpm4	0	0	0.948173	3.82744	0.00403515	0.0205436	NA	0.0546086	0	0	0.155243	0.000504015	0.960524	0.0546086	0.382954	0.450018	0.949282	0.637107	0.000707373	0.000132243	0.00392019	0.0205436	0.00186756	0.0106182	0.00403515	0.00574615	0.0344329	0.0064372	0.190823	1	0.0909076	0.516861	0.196419	0.279706
Carmil2	Carmil2	Alg13	Alg13	0	0	3.34966	4.72479	0.0178305	0.0203313	0.156822	0.0952719	0	0	0.864162	0.286305	0.156822	0.220472	0.87813	0.752841	0.86945	0.0952719	0.00302386	0.0203313	0.0178305	0.0197112	0.0050293	0.00856817	0.00518724	0.0194699	0.148729	1	0.876998	0.969501	0.247368	0.421428	0.255136	0.957634
Carmil2	Carmil2	Rplp2	Rplp2	0	0	1.22222	1.33216	0.0176004	0.0200621	0.788519	0.765146	0	0	0.540853	0.829963	0.936062	0.819082	0.788519	0.887666	0.374019	0.765146	0.00752882	0.0152632	0.0157792	0.0174071	0.0176004	0.0158987	0.0112109	0.0200621	0.375276	0.760796	0.78652	0.867662	0.877297	0.792474	0.55881	1
Carmil2	Carmil2	Rac2	Rac2	0	0	1.76946	1.89359	0.0131744	0.0199183	0.0102434	0.00905867	0	0	0.13002	0.141725	0.295095	0.613846	0.0102434	0.00905867	0.761614	0.225457	0.00962757	0.0137915	0.0116333	0.0106028	0.0131744	0.0199183	0.0115916	0.0127111	0.483353	0.692405	0.584048	0.532314	0.661421	1	0.581956	0.638162
Carmil2	Carmil2	Prpf40a	Prpf40a	0	0	1.6675	2.13409	0.0106746	0.0188881	0.313086	0.0089128	0	0	0.313086	0.0089128	0.959735	0.453045	0.82966	0.10727	0.542444	0.205436	0.0100699	0.0188881	0.0106746	0.016429	0.0096013	0.0178822	0.00697516	0.0151362	0.533136	1	0.565151	0.869808	0.508326	0.946748	0.369289	0.801362
Carmil2	Carmil2	Ddx1	Ddx1	0	0	1.44138	1.27784	0.0169033	0.0185041	0.292321	0.508061	0	0	0.292321	0.508061	0.858393	0.610785	0.849889	0.858039	0.534702	0.629793	0.0134019	0.0174134	0.0169033	0.0185041	0.0147026	0.0173027	0.0115015	0.0170066	0.724263	0.941053	0.913486	1	0.794556	0.935074	0.621562	0.919072
Carmil2	Carmil2	Cfl1	Cfl1	0	0	1.31314	1.37723	0.0134905	0.0183683	0.562268	0.649533	0	0	0.252689	0.323084	0.562268	0.649533	0.883485	0.743534	0.813342	0.68041	0.00241586	0.00265442	0.0134905	0.0183683	0.00948266	0.0135558	0.00995385	0.0115474	0.131523	0.144511	0.734444	1	0.516251	0.738	0.541904	0.62866
Carmil2	Carmil2	Hnrnpf	Hnrnpf	0	0	1.61626	0.800928	0.0243473	0.0178951	0.0120646	NA	0	0	0.0120646	0.541446	0.314953	0.000259452	0.961232	0.00183649	0.485812	0.0286312	0.0243473	0.0176827	0.0212811	0.0170228	0.0222928	0.0178951	0.0198167	0.0165484	1	0.726271	0.874064	0.699165	0.915616	0.734995	0.813916	0.679681
Carmil2	Carmil2	Hagh	Hagh	0	0	1.17686	1.53804	0.012794	0.0177089	0.504841	0.0912399	0	0	0.889136	0.715125	0.504841	0.471754	0.892725	0.175339	0.339768	0.0912399	0.006519	0.0105202	0.012794	0.0173229	0.00960409	0.0177089	0.00795052	0.0149167	0.36812	0.594063	0.722461	0.978202	0.542331	1	0.448956	0.842329
Carmil2	Carmil2	Dbt	Dbt	0	0	2.69157	2.39521	0.0151946	0.0175368	0.00348598	0.0320887	0	0	0.0347447	0.0473707	0.08625	0.153332	0.00348598	0.0478423	0.84472	0.0320887	0.00197822	0.00265529	0.0121488	0.0146373	0.0151946	0.0175368	0.00592267	0.0113508	0.112804	0.151412	0.692764	0.834664	0.866444	1	0.337728	0.647258
Carmil2	Carmil2	Rpl5	Rpl5	0	0	2.64495	1.87087	0.0167598	0.0173744	0.0693209	0.223757	0	0	0.0693209	0.223757	0.933132	0.423285	0.765992	0.566892	0.316103	0.623878	0.0167598	0.0173744	0.0107631	0.00815151	0.0106841	0.00935228	0.00732052	0.0111072	0.964623	1	0.619478	0.469167	0.614934	0.538278	0.421339	0.639286
Carmil2	Carmil2	Ssb	Ssb	0	0	1.38353	1.35876	0.0120699	0.0167217	0.429913	0.42235	0	0	0.429913	0.467115	0.782387	0.975062	0.452851	0.458319	0.646236	0.42235	0.00933909	0.0134423	0.0109607	0.0151728	0.0120699	0.0167217	0.00938369	0.0131609	0.558502	0.803886	0.655479	0.907374	0.721811	1	0.56117	0.787057
Carmil2	Carmil2	Tpm1	Tpm1	0	0	0.940139	3.33115	0.00308119	0.0166146	NA	0.0644176	0	0	0.0186937	0.0628302	0.556417	0.0644176	0.964827	0.968539	0.391972	0.912823	0.00024101	0.000220996	0.00176751	0.0166146	0.00308119	0.00453588	0.00116686	0.00305654	0.0145059	0.0133013	0.106383	1	0.185451	0.273006	0.0702311	0.183967
Carmil2	Carmil2	Rps29	Rps29	0	0	1.11447	1.07414	0.0167029	0.0164337	0.766706	0.870097	0	0	0.406361	0.227669	0.766706	0.764051	0.720255	0.882296	0.0934768	0.870097	0.00447306	0.00280959	0.0167029	0.0164337	0.0115665	0.0156965	0.0114497	0.0143617	0.267802	0.16821	1	0.983882	0.692488	0.939749	0.685493	0.859833
Carmil2	Carmil2	Hspa9	Hspa9	0	0	1.31254	1.2114	0.0128126	0.0158418	0.0461383	0.30668	0	0	0.0461383	0.30668	0.725712	0.739665	0.602827	0.56266	0.561251	0.528143	0.00972248	0.0131513	0.0121421	0.0155934	0.0128126	0.0158418	0.008973	0.0137408	0.613725	0.830169	0.766463	0.98432	0.808786	1	0.566414	0.867377
Carmil2	Carmil2	Sipa1	Sipa1	0	0	0.658065	2.37804	0.00336594	0.0157908	NA	0.12233	0	0	0.0526777	0.00604979	0.699289	0.12233	0.0105559	0.991032	0.411821	0.281703	0.000492799	0.000313592	0.00336594	0.0157908	0.00107744	0.00559124	0.00259057	0.00206539	0.0312079	0.0198591	0.213157	1	0.0682317	0.354081	0.164056	0.130797
Carmil2	Carmil2	Iqgap1	Iqgap1	0	0	0.901842	2.42287	0.00448457	0.0156412	NA	0.0580502	0	0	0.000952366	9.57e-05	0.896434	0.0580502	0.0242788	0.758444	0.507323	0.426657	0.000455943	0.000525368	0.00448457	0.0156412	0.00171121	0.00668804	0.00350127	0.00308134	0.0291502	0.0335888	0.286716	1	0.109404	0.427592	0.22385	0.197002
Carmil2	Carmil2	Atp5b	Atp5b	0	0	2.24755	2.13111	0.0113296	0.0153078	0.0847157	0.0414921	0	0	0.0847157	0.0414921	0.923292	0.216855	0.29672	0.392022	0.799847	0.334281	0.0110153	0.0153078	0.00837817	0.00866323	0.0113296	0.0122525	0.00974403	0.0103219	0.719592	1	0.547315	0.565937	0.740123	0.800409	0.636542	0.67429
Carmil2	Carmil2	Rpl12	Rpl12	0	0	1.23599	1.23682	0.0116	0.0150695	0.495262	0.459311	0	0	0.645634	0.812773	0.495262	0.459311	0.577608	0.581503	0.419146	0.615015	0.00458043	0.00743009	0.0116	0.0150695	0.00955398	0.0118063	0.00845138	0.0103102	0.303954	0.493055	0.769769	1	0.633995	0.78346	0.560827	0.68418
Carmil2	Carmil2	Actg1	Actg1	0	0	0.939882	2.11264	0.00598478	0.0144606	NA	0.272506	0	0	0.0282832	0.00423071	0.849656	0.272506	0.0804105	0.312399	0.946918	0.983056	0.000847015	0.000666187	0.0052236	0.0144606	0.00191073	0.0141961	0.00598478	0.00548996	0.058574	0.0460692	0.36123	1	0.132133	0.981707	0.413869	0.379649
Carmil2	Carmil2	Ppp1r12a	Ppp1r12a	0	0	0.430806	1.79274	0.00272463	0.0141208	NA	0.23427	0	0	0.0350098	8e-05	0.468217	0.23427	0.0413605	0.792232	0.347538	0.34476	0.000939332	0.000319161	0.00261382	0.0141208	0.000860652	0.0047406	0.00272463	0.00215771	0.066521	0.0226021	0.185104	1	0.060949	0.335716	0.192951	0.152803
Carmil2	Carmil2	Myl12b	Myl12b	0	0	0.958828	2.37766	0.00457638	0.0137826	NA	0.142139	0	0	0.00454086	0.000204386	0.730936	0.297155	0.150139	0.142139	0.946174	0.504134	0.000226854	0.000120186	0.00309727	0.0137826	0.00141344	0.0119756	0.00457638	0.00577146	0.0164595	0.00872015	0.224723	1	0.102553	0.868897	0.332041	0.418751
Carmil2	Carmil2	Thy1	Thy1	0	0	1.0882	0.950725	0.0101129	0.013446	0.798864	NA	0	0	0.665383	0.467071	0.783768	0.897619	0.798864	0.365851	0.441502	0.566565	0.00413855	0.00420958	0.0100526	0.013446	0.0101129	0.00258759	0.0089662	0.00468604	0.307789	0.313072	0.747624	1	0.752113	0.192442	0.666828	0.348507
Carmil2	Carmil2	Atp5a1	Atp5a1	0	0	1.63572	1.65237	0.00990666	0.0128683	0.0520336	0.0583092	0	0	0.0520336	0.0583092	0.114804	0.0600926	0.369334	0.713393	0.53932	0.382638	0.00869172	0.0128683	0.0065006	0.00788044	0.00990666	0.0110901	0.00814835	0.0100694	0.675434	1	0.505162	0.61239	0.769848	0.86181	0.633209	0.782497
Carmil2	Carmil2	Arpc1a	Arpc1a	0	0	0.441401	2.37403	0.00183888	0.0128397	NA	0.106565	0	0	0.0941127	0.000165423	0.477558	0.106565	0.0304983	0.973292	0.456852	0.363139	0.00015972	4.87e-05	0.00183888	0.0128397	0.00101117	0.00475539	0.00163898	0.0018705	0.0124395	0.00379292	0.143218	1	0.0787537	0.370366	0.127649	0.145681
Carmil2	Carmil2	Fbl	Fbl	0	0	1.47417	1.39592	0.00912622	0.0128097	0.0287573	0.168675	0	0	0.0287573	0.168675	0.0976155	0.414444	0.879465	0.701415	0.382669	0.214271	0.00912622	0.0126654	0.00844358	0.0124977	0.00901253	0.0128097	0.00743693	0.0116659	0.712444	0.988734	0.659153	0.975638	0.703568	1	0.580568	0.910705
Carmil2	Carmil2	Actbl2	Actbl2	0	0	0.930286	3.60759	0.00263327	0.0127742	NA	0.143981	0	0	0.0942097	0.00120242	0.926649	0.143981	0.340391	0.495115	0.430924	0.711164	0.000202496	9.27e-05	0.00263327	0.0127742	0.000951599	0.00629937	0.000788592	0.00172403	0.015852	0.00725684	0.206141	1	0.0744941	0.493134	0.0617334	0.134962
Carmil2	Carmil2	Eef2	Eef2	0	0	1.83511	1.1988	0.0132332	0.012575	0.125574	0.363557	0	0	0.886854	0.5168	0.162212	0.454706	0.125574	0.363557	0.326348	0.444545	0.00441436	0.00489047	0.0116063	0.012575	0.0132332	0.0112116	0.0111159	0.00890825	0.333583	0.369561	0.877057	0.950261	1	0.847236	0.840004	0.673175
Carmil2	Carmil2	Dock8	Dock8	0	0	2.16248	2.52102	0.00829289	0.012551	0.136501	0.0505622	0	0	0.0658951	0.000688718	0.136501	0.0505622	0.707922	0.876588	0.907535	0.869661	0.000760046	0.000493653	0.00829289	0.012551	0.00275718	0.00488948	0.003718	0.00302165	0.0605567	0.0393318	0.660736	1	0.219678	0.389569	0.296232	0.24075
Carmil2	Carmil2	Hspa5	Hspa5	0	0	2.2176	1.9818	0.0130304	0.0124489	0.00066587	0.0175726	0	0	0.00066587	0.0175726	0.911302	0.614824	0.0916214	0.167015	0.0077749	0.565229	0.00950472	0.0124489	0.00785619	0.00764153	0.00970187	0.0104563	0.0130304	0.00819543	0.729427	0.955374	0.602913	0.586439	0.744557	0.802453	1	0.628948
Carmil2	Carmil2	Srsf5	Srsf5	0	0	1.69765	1.55112	0.00962248	0.0124309	0.0149862	0.203296	0	0	0.0149862	0.203296	0.255538	0.3157	0.398181	0.733216	0.467946	0.606964	0.00821035	0.0109945	0.00962248	0.0124309	0.00819028	0.0101009	0.00375684	0.00816596	0.660479	0.884448	0.774078	1	0.658864	0.812567	0.302218	0.656908
Carmil2	Carmil2	Flna	Flna	0	0	1.14963	3.62335	0.00299852	0.012269	0.845803	0.0101099	0	0	0.209984	0.0720117	0.845803	0.0101099	0.0825102	0.447174	0.37066	0.495764	0.000608659	0.00064509	0.00299852	0.012269	0.00104648	0.00441322	0.00162713	0.00152374	0.0496095	0.0525789	0.244399	1	0.0852948	0.359705	0.132621	0.124194
Carmil2	Carmil2	Hnrnpa1	Hnrnpa1	0	0	1.69202	0.79122	0.014615	0.0119988	0.20002	NA	0	0	0.20002	0.64318	0.865602	0.0741503	0.287438	0.191977	0.371013	0.0451916	0.0139498	0.00956042	0.014615	0.0119988	0.0104836	0.0110878	0.0102158	0.00963441	0.954489	0.654153	1	0.820995	0.717317	0.758658	0.698995	0.659215
Carmil2	Carmil2	Myo1c	Myo1c	0	0	0.863559	2.54308	0.00323165	0.0117844	NA	0.191803	0	0	0.00322383	5.83e-06	0.587492	0.191803	0.0755449	0.995178	0.895642	0.987111	0.000229577	3.91e-05	0.00168176	0.0117844	0.000587757	0.00398726	0.00323165	0.00323224	0.0194814	0.00331793	0.14271	1	0.0498757	0.338349	0.27423	0.27428
Carmil2	Carmil2	Srsf7	Srsf7	0	0	1.50884	1.43985	0.00771195	0.0117375	0.00465121	0.108598	0	0	0.00465121	0.108598	0.944887	0.252138	0.917926	0.167862	0.620432	0.168979	0.00674015	0.0094267	0.00771195	0.0117375	0.00676644	0.0104827	0.00585575	0.00868019	0.57424	0.803126	0.657034	1	0.57648	0.893096	0.498892	0.739525
Carmil2	Carmil2	Hist1h2ah	Hist1h2ah	0	0	2.92684	4.85543	0.00531448	0.0116459	0.0279323	0.0160756	0	0	0.0279323	0.0160756	0.576679	0.61882	0.0991147	0.814211	0.33505	0.229415	0.00531448	0.0116459	0.00179971	0.00196366	0.00093454	0.00289239	0.00223167	0.00591675	0.45634	1	0.154536	0.168614	0.0802465	0.248362	0.191627	0.508056
Carmil2	Carmil2	Lmnb1	Lmnb1	0	0	1.56468	2.14049	0.00641397	0.011391	0.236618	0.0952752	0	0	0.959477	0.841004	0.236618	0.0952752	0.874399	0.263706	0.868892	0.131464	0.00238034	0.00371148	0.00641397	0.011391	0.0037775	0.00603761	0.00476649	0.00589412	0.208967	0.325827	0.563075	1	0.331622	0.530035	0.418444	0.517438
Carmil2	Carmil2	Jup	Jup	0	0	1.97915	1.18014	0.022441	0.0113864	0.481531	0.678522	0	0	0.438926	0.952514	0.550446	0.27316	0.179804	0.70959	0.481531	0.678522	0.00193147	0.00948005	0.00712915	0.00596011	0.0045256	0.00999606	0.022441	0.0113864	0.0860687	0.422443	0.317683	0.265589	0.201666	0.445436	1	0.507391
Carmil2	Carmil2	Ddx3x	Ddx3x	0	0	1.85464	1.5706	0.0101701	0.0110903	0.00875952	0.0131948	0	0	0.036211	0.435984	0.00875952	0.0308733	0.155108	0.0131948	0.742847	0.0256285	0.00676973	0.00666132	0.0101701	0.0110903	0.00728821	0.00972037	0.00761723	0.00893695	0.610418	0.600642	0.917025	1	0.657168	0.876474	0.686835	0.805833
Carmil2	Carmil2	Ppp1r18	Ppp1r18	0	0	1.53879	4.5518	0.00279499	0.0107333	0.642871	0.0337835	0	0	0.0513584	0.000471472	0.642871	0.0337835	0.218186	0.688084	0.795343	0.738885	7.25e-05	4.89e-05	0.00279499	0.0107333	0.000685564	0.00287776	0.00144942	0.00210916	0.0067547	0.00455593	0.260404	1	0.0638728	0.268116	0.13504	0.196507
Carmil2	Carmil2	Hist1h1d	Hist1h1d	0	0	1.66164	1.68055	0.00644758	0.0105601	0.194483	0.0492378	0	0	0.194483	0.0492378	0.930002	0.546648	0.707063	0.648434	0.635377	0.159469	0.00629705	0.00933403	0.00644758	0.0105601	0.00520144	0.00851379	0.00565849	0.0080463	0.596308	0.883899	0.610562	1	0.492557	0.806225	0.535839	0.761956
Carmil2	Carmil2	Anxa2	Anxa2	0	0	1.68824	1.0388	0.0159686	0.0103688	0.585937	0.917515	0	0	0.496079	0.635393	0.837965	0.077886	0.413465	0.917515	0.585937	0.777785	0.00271854	0.00393146	0.0082681	0.00526653	0.00554817	0.0103688	0.0159686	0.00729396	0.170243	0.2462	0.517774	0.329806	0.347443	0.649326	1	0.45677
Carmil2	Carmil2	Ran	Ran	0	0	1.18298	1.2192	0.00905848	0.010364	0.315839	0.249195	0	0	0.763546	0.512632	0.315839	0.657261	0.526878	0.249195	0.698136	0.513071	0.00369274	0.00436277	0.00905848	0.00902127	0.00775365	0.010364	0.00721278	0.00775977	0.356304	0.420954	0.874033	0.870443	0.748133	1	0.695945	0.748723
Carmil2	Carmil2	Ddx5	Ddx5	0	0	1.88752	1.33747	0.00992439	0.0103065	0.0526072	0.469046	0	0	0.0526072	0.469046	0.72261	0.218883	0.408568	0.984259	0.396885	0.8393	0.00992439	0.0103065	0.0097639	0.00996984	0.00655474	0.0101348	0.00534069	0.00846609	0.962923	1	0.947351	0.967333	0.63598	0.983336	0.518185	0.82143
Carmil2	Carmil2	Myo1f	Myo1f	0	0	1.18174	4.38911	0.00224048	0.0103041	0.901996	0.132302	0	0	0.0234789	0.00147673	0.698961	0.132302	0.374085	0.744692	0.901996	0.821974	0.000105971	7.53e-05	0.000899885	0.0103041	0.000560608	0.00347494	0.00224048	0.00209488	0.0102843	0.00730775	0.0873325	1	0.0544062	0.337238	0.217435	0.203305
Carmil2	Carmil2	Hmgb2	Hmgb2	0	0	3.34594	1.80289	0.0194471	0.0103028	0.241904	0.593003	0	0	0.472665	0.593003	0.241904	0.346494	0.32671	0.656259	0.724262	0.858802	0.00982932	0.0103028	0.0161296	0.00550635	0.0194471	0.00932923	0.00383893	0.00703478	0.505438	0.529784	0.829407	0.283145	1	0.479723	0.197404	0.361739
Carmil2	Carmil2	Srsf3	Srsf3	0	0	1.26519	1.29624	0.00843866	0.0101895	0.156468	0.0909984	0	0	0.156468	0.0909984	0.957644	0.684733	0.189528	0.987211	0.35988	0.537433	0.00622574	0.0093484	0.00843866	0.0101895	0.00556274	0.00947347	0.00477426	0.00682904	0.610995	0.917452	0.82817	1	0.545927	0.929727	0.468546	0.670202
Carmil2	Carmil2	Ppp1r9b	Ppp1r9b	0	0	0.795881	1.96056	0.0032782	0.0099996	NA	0.24815	0	0	0.00418151	6.93e-08	0.484044	0.24815	0.0110505	0.79079	0.796992	0.589694	0.000229977	1.19e-05	0.00126625	0.0099996	0.000402707	0.00314005	0.0032782	0.00222577	0.0229986	0.00119005	0.12663	1	0.0402723	0.314018	0.327833	0.222585
Carmil2	Carmil2	Arhgap9	Arhgap9	0	0	1.2146	3.14852	0.00295576	0.00994699	0.807827	0.0836458	0	0	0.0455236	0.0211074	0.807827	0.0836458	0.219912	0.437688	0.50405	0.807398	0.000531501	8.98e-05	0.00295576	0.00994699	0.00111748	0.004146	0.00148217	0.00186865	0.0534334	0.00902786	0.297151	1	0.112343	0.416809	0.149007	0.18786
Carmil2	Carmil2	Mybbp1a	Mybbp1a	0	0	1.71988	1.46207	0.00788415	0.00994012	0.0405815	0.145339	0	0	0.0405815	0.145339	0.630079	0.771426	0.518894	0.627399	0.533986	0.206782	0.00788415	0.00982298	0.00722609	0.00978082	0.00779723	0.00994012	0.00588815	0.00911076	0.793164	0.988216	0.726962	0.983974	0.78442	1	0.592362	0.916565
Carmil2	Carmil2	Slc25a3	Slc25a3	0	0	1.38487	1.457	0.00753386	0.00974566	0.365428	0.315574	0	0	0.365428	0.315574	0.705721	0.62669	0.441648	0.402293	0.527934	0.481143	0.00527156	0.0081284	0.00753386	0.00749559	0.00719265	0.00974566	0.00482827	0.00770075	0.540914	0.834054	0.773048	0.769121	0.738037	1	0.495428	0.790173
Carmil2	Carmil2	Hnrnpab	Hnrnpab	0	0	1.49878	1.55964	0.0075191	0.00942475	0.108969	0.154642	0	0	0.174664	0.195001	0.108969	0.250628	0.38055	0.164187	0.579613	0.154642	0.00464361	0.0068712	0.0075191	0.00942475	0.00536888	0.00906975	0.00393266	0.00753278	0.492704	0.729059	0.797803	1	0.569657	0.962333	0.41727	0.799255
Carmil2	Carmil2	Cbx3	Cbx3	0	0	2.69098	1.84291	0.00943294	0.00929425	0.01068	0.0748126	0	0	0.01068	0.0748126	0.0927814	0.523931	0.42169	0.671713	0.771169	0.142527	0.00870574	0.00826609	0.00943294	0.00504734	0.00622327	0.00729011	0.00372525	0.00929425	0.922908	0.8763	1	0.535076	0.659737	0.772835	0.394919	0.985297
Carmil2	Carmil2	Stat1	Stat1	0	0	1.90961	1.6805	0.00813572	0.00928562	0.0018919	0.00780347	0	0	0.512298	0.461262	0.305912	0.0504485	0.0018919	0.00780347	0.766971	0.0100054	0.00193823	0.00308115	0.00622537	0.00916277	0.00813572	0.00928562	0.00607763	0.00735688	0.208735	0.331819	0.670431	0.986769	0.876163	1	0.65452	0.792287
Carmil2	Carmil2	Vim	Vim	0	0	1.48816	0.241687	0.0437579	0.00922592	0.621526	NA	0	0	0.371281	0.00148423	0.621526	0.175327	0.06695	0.249876	0.560031	0.00829901	0.0066001	0.00221843	0.0437579	0.00922592	0.0101118	0.00740029	0.0163729	0.0048278	0.150832	0.0506977	1	0.21084	0.231084	0.169119	0.374169	0.11033
Carmil2	Carmil2	Ppp1cb	Ppp1cb	0	0	0.700249	1.53998	0.00338734	0.00922441	NA	0.457597	0	0	0.00668805	0.001903	0.470802	0.457597	0.00817708	0.870239	0.601215	0.238069	0.000698206	0.000489101	0.00213361	0.00922441	0.00102689	0.00440754	0.00338734	0.00194803	0.0756911	0.0530225	0.231301	1	0.111323	0.477813	0.367215	0.211182
Carmil2	Carmil2	Calm1	Calm1	0	0	0.87324	1.2771	0.00504934	0.0091441	NA	0.789463	0	0	0.000116551	0.0316558	0.181734	0.789463	0.217246	0.736373	0.85453	0.48152	0.000359953	0.000377105	0.00199515	0.0091441	0.000918429	0.00531661	0.00504934	0.00312901	0.0393645	0.0412402	0.218189	1	0.100439	0.581425	0.552196	0.342188
Carmil2	Carmil2	EG433182	EG433182	0	0	2.14391	1.11844	0.0159227	0.00891502	0.241516	0.851361	0	0	0.993311	0.851361	0.902802	0.00202871	0.241516	0.855557	0.759758	0.687775	0.00494042	0.00816713	0.00923401	0.00357251	0.0159227	0.00891502	0.0108324	0.00621242	0.310275	0.512924	0.579927	0.224366	1	0.559894	0.680314	0.390161
Carmil2	Carmil2	Il16	Il16	0	0	1.46697	3.37045	0.00294334	0.0087792	0.604086	0.0275597	0	0	0.18721	0.106057	0.604086	0.0275597	0.160981	0.978289	0.301177	0.498586	0.000478426	0.000234107	0.00294334	0.0087792	0.000837821	0.00226819	0.000353866	0.00119871	0.0544954	0.0266661	0.335263	1	0.0954326	0.258359	0.0403073	0.13654
Carmil2	Carmil2	Top2a	Top2a	0	0	1.74678	2.00332	0.00514034	0.00864015	0.134069	0.0298456	0	0	0.134069	0.0298456	0.141375	0.784069	0.598212	0.209171	0.459076	0.104782	0.00514034	0.00864015	0.00378617	0.00701624	0.00401552	0.0077546	0.00370239	0.00642655	0.594937	1	0.438206	0.812051	0.464751	0.897507	0.42851	0.743801
Carmil2	Carmil2	Sfn	Sfn	0	0	1.90229	1.33629	0.0114287	0.008472	0.507467	0.592284	0	0	0.532857	0.437356	0.926742	0.672983	0.972562	0.592284	0.507467	0.695884	0.00198534	0.00183228	0.00601272	0.00590579	0.00498583	0.008472	0.0114287	0.00386256	0.173716	0.160324	0.526109	0.516752	0.436257	0.741295	1	0.337972
Carmil2	Carmil2	Hspd1	Hspd1	0	0	1.27492	1.43646	0.00712987	0.00840114	0.145223	0.390828	0	0	0.953933	0.540453	0.84139	0.635902	0.145223	0.931783	0.63366	0.390828	0.00384375	0.00466524	0.00694777	0.00706716	0.00712987	0.00753797	0.00516901	0.00840114	0.457527	0.55531	0.827003	0.841214	0.848679	0.897255	0.615275	1
Carmil2	Carmil2	Pcbp1	Pcbp1	0	0	2.09436	1.9275	0.00691565	0.00826275	4.16e-05	0.000374969	0	0	0.704667	0.410363	4.16e-05	0.000374969	0.0979774	0.417785	0.549204	0.105358	0.00165437	0.00217012	0.00691565	0.00826275	0.00469654	0.00441482	0.00376846	0.00392863	0.20022	0.262639	0.836968	1	0.568399	0.534304	0.456078	0.475463
Carmil2	Carmil2	Top1	Top1	0	0	1.71879	1.40928	0.00724118	0.00823307	0.0457729	0.151544	0	0	0.0457729	0.316567	0.771135	0.858892	0.239002	0.66833	0.734559	0.151544	0.00644129	0.00738076	0.00704254	0.00799894	0.00724118	0.00780172	0.00537536	0.00823307	0.782368	0.896477	0.855397	0.971563	0.879524	0.947608	0.652899	1
Carmil2	Carmil2	Lcp1	Lcp1	0	0	2.49376	3.24993	0.00486017	0.00822277	0.0827333	0.0420107	0	0	0.447062	0.319469	0.0827333	0.0420107	0.287233	0.438541	0.734347	0.463218	0.000301158	0.000289014	0.00486017	0.00822277	0.00316472	0.00347517	0.00246069	0.00276433	0.0366249	0.035148	0.591062	1	0.384873	0.422627	0.299253	0.33618
Carmil2	Carmil2	Grpel1	Grpel1	0	0	1.82109	2.03286	0.00619948	0.00810606	0.466879	0.390555	0	0	0.587941	0.663107	0.526789	0.559253	0.466879	0.390555	0.820731	0.612733	0.000822511	0.00150085	0.00619948	0.00736145	0.00559904	0.00810606	0.00312782	0.00530164	0.101469	0.185152	0.764795	0.908141	0.690723	1	0.385862	0.654034
Carmil2	Carmil2	Gtf2i	Gtf2i	0	0	1.17852	1.25855	0.00679682	0.0080304	0.785884	0.697169	0	0	0.475074	0.856188	0.785884	0.283933	0.606506	0.697169	0.221585	0.609594	0.00226095	0.0044137	0.00679682	0.00487909	0.00400962	0.0080304	0.00234035	0.00426998	0.281549	0.549624	0.846387	0.607577	0.499305	1	0.291436	0.531727
Carmil2	Carmil2	Tnnc2	Tnnc2	0	0	1.85196	3.36324	0.00270932	0.00799764	0.446173	0.059155	0	0	0.337653	0.00799694	0.446173	0.059155	0.801514	0.381861	0.860461	0.608404	0.000312678	0.000209231	0.00270932	0.00799764	0.000876234	0.00373332	0.0018152	0.000749667	0.0390963	0.0261616	0.338765	1	0.109562	0.466802	0.226967	0.093736
Carmil2	Carmil2	Myo5a	Myo5a	0	0	0.629521	2.79714	0.00138631	0.00799677	NA	0.068094	0	0	0.034839	0.0225713	0.662505	0.068094	0.00446139	0.910634	0.433986	0.616054	0.000187221	0.000253414	0.00138631	0.00799677	0.000386438	0.00277393	0.00112881	0.00131846	0.0234121	0.0316895	0.173359	1	0.0483243	0.346882	0.141158	0.164874
Carmil2	Carmil2	S100a16	S100a16	0	0	1.87784	1.42826	0.0124642	0.00794371	0.482536	0.495882	0	0	0.643404	0.815791	0.901168	0.691461	0.424106	0.710691	0.482536	0.495882	0.00197531	0.00327629	0.00677856	0.00584784	0.00346849	0.00794371	0.0124642	0.00733707	0.158479	0.262856	0.543841	0.469169	0.278276	0.637321	1	0.58865
Carmil2	Carmil2	Rpl22l1	Rpl22l1	0	0	1.83819	1.10568	0.00742882	0.00780303	0.0224914	0.661735	0	0	0.0224914	0.661735	0.852424	0.635477	0.659953	0.356715	0.499242	0.969765	0.00742882	0.00654903	0.00659137	0.00780303	0.00490194	0.00558024	0.00306807	0.00622631	0.952043	0.839294	0.84472	1	0.62821	0.715137	0.393189	0.797935
Carmil2	Carmil2	Cdc42	Cdc42	0	0	0.773627	2.3017	0.00209496	0.00771809	NA	0.118618	0	0	0.0312523	0.0194685	0.550164	0.118618	0.122618	0.798625	0.643027	0.0682544	0.000342587	0.000323433	0.00159548	0.00771809	0.00105461	0.00235447	0.00209496	0.000998079	0.0443875	0.0419058	0.20672	1	0.136641	0.305058	0.271436	0.129317
Carmil2	Carmil2	Arf3	Arf3	0	0	1.3557	1.35769	0.00889728	0.00764447	0.076228	0.0942968	0	0	0.625164	0.28319	0.0737766	0.0187529	0.484905	0.604593	0.076228	0.0942968	0.00273636	0.00221821	0.00404251	0.00478968	0.00478898	0.00764447	0.00889728	0.00758197	0.307551	0.249313	0.454353	0.538331	0.538252	0.859192	1	0.852167
Carmil2	Carmil2	Ppp1ca	Ppp1ca	0	0	0.758831	1.33687	0.00346383	0.00755642	NA	0.458088	0	0	0.00899559	0.000249685	0.507632	0.458088	0.0531842	0.708376	0.585285	0.211112	0.000907955	0.000486269	0.00304183	0.00755642	0.00185746	0.00396867	0.00346383	0.00249236	0.120157	0.0643518	0.402549	1	0.245812	0.525205	0.458395	0.329834
Carmil2	Carmil2	Uba1	Uba1	0	0	2.94112	2.39553	0.0107437	0.00744613	0.161459	0.171347	0	0	0.781971	0.663683	0.834416	0.862657	0.728806	0.992551	0.161459	0.171347	0.0013849	0.00484358	0.00445873	0.00360494	0.00194406	0.00380801	0.0107437	0.00744613	0.128904	0.45083	0.415009	0.33554	0.180949	0.354442	1	0.69307
Carmil2	Carmil2	Pkm	Pkm	0	0	1.53459	0.806566	0.0137581	0.00738934	0.490443	NA	0	0	0.906768	0.637742	0.726243	0.00857085	0.490443	0.170365	0.980637	0.470337	0.00649366	0.00710973	0.0092367	0.00596633	0.0137581	0.00738934	0.0109096	0.00689895	0.471989	0.516767	0.671365	0.43366	1	0.537091	0.792961	0.501447
Carmil2	Carmil2	Syncrip	Syncrip	0	0	1.80641	1.62659	0.00647602	0.00731742	0.0798824	0.0306256	0	0	0.0798824	0.0306256	0.829322	0.616769	0.720273	0.712277	0.258092	0.713989	0.00554472	0.00731742	0.00518865	0.0063291	0.00422637	0.0062095	0.00647602	0.00517845	0.757742	1	0.709081	0.864937	0.577576	0.848592	0.885014	0.707688
Carmil2	Carmil2	Sub1	Sub1	0	0	1.41118	1.48023	0.00807349	0.00719644	0.455769	0.343816	0	0	0.676613	0.343816	0.455769	0.526423	0.492463	0.749672	0.709431	0.439643	0.00411903	0.00719644	0.00807349	0.00549805	0.00670068	0.00709639	0.00486605	0.00687169	0.510192	0.891367	1	0.681	0.829961	0.878974	0.602719	0.851143
Carmil2	Carmil2	Hnrnpl	Hnrnpl	0	0	1.26985	1.45819	0.00511981	0.00718933	0.0448974	0.00859982	0	0	0.0448974	0.00859982	0.885989	0.74973	0.450557	0.585342	0.611452	0.0101237	0.00384596	0.00647264	0.00511981	0.00718933	0.00509852	0.00658515	0.00427093	0.00659492	0.534953	0.900311	0.712139	1	0.709179	0.915962	0.594066	0.91732
Carmil2	Carmil2	Lrrfip2	Lrrfip2	0	0	0.954516	5.22874	0.00112354	0.00718384	NA	0.0502671	0	0	0.0669201	0.034454	0.698111	0.0502671	0.194971	0.559496	0.965569	0.872452	0.000105454	7.64e-05	0.000568093	0.00718384	0.000133526	0.00309512	0.00112354	0.0012093	0.0146793	0.010635	0.0790793	1	0.018587	0.430844	0.156398	0.168336
Carmil2	Carmil2	Apobec3	Apobec3	0	0	1.26435	1.22798	0.00723888	0.00706914	0.251923	0.466733	0	0	0.729214	0.829973	0.251923	0.846845	0.368419	0.777889	0.61879	0.466733	0.00354287	0.00455709	0.00723888	0.00706914	0.00577956	0.0060666	0.00419061	0.00627215	0.489422	0.629529	1	0.976551	0.798405	0.838057	0.578903	0.866453
Carmil2	Carmil2	Tmpo	Tmpo	0	0	4.65289	4.21756	0.00530319	0.00704519	0.00159496	0.00248524	0	0	0.00159496	0.00248524	0.419121	0.196184	0.163647	0.0290235	0.795653	0.00838345	0.00530319	0.00704519	0.00263098	0.00408017	0.00267422	0.00457111	0.00131567	0.00394764	0.752739	1	0.373443	0.579142	0.379581	0.648827	0.186748	0.560332
Carmil2	Carmil2	G3bp2	G3bp2	0	0	1.74183	1.16072	0.00757159	0.00702229	0.0680514	0.574707	0	0	0.0680514	0.574707	0.409489	0.497876	0.314191	0.991454	0.569416	0.868453	0.00631014	0.00616279	0.00757159	0.00661637	0.00690128	0.00702229	0.00417935	0.00592511	0.833398	0.813936	1	0.873842	0.911471	0.927453	0.551978	0.782545
Carmil2	Carmil2	Ythdf1	Ythdf1	0	0	1.63975	1.57727	0.00554482	0.00692408	0.201018	0.141493	0	0	0.561236	0.961883	0.201018	0.141493	0.733497	0.231725	0.553234	0.642518	0.00239335	0.00288935	0.00554482	0.00692408	0.00320556	0.0056841	0.00194327	0.00241079	0.345657	0.41729	0.800803	1	0.462958	0.820917	0.280654	0.348175
Carmil2	Carmil2	Tra2b	Tra2b	0	0	1.74846	1.60226	0.00524237	0.00691807	0.000485087	0.0299187	0	0	0.000485087	0.0299187	0.968801	0.733983	0.657025	0.225442	0.432226	0.224536	0.00515101	0.00691807	0.00524237	0.00568434	0.0048472	0.00679649	0.00318534	0.00559859	0.744572	1	0.757779	0.821666	0.700658	0.982426	0.460437	0.809271
Carmil2	Carmil2	Phgdh	Phgdh	0	0	1.57498	3.49085	0.00363101	0.00684815	0.390175	0.045056	0	0	0.433888	0.701124	0.444322	0.433661	0.390175	0.730463	0.444385	0.045056	0.000823379	0.00122388	0.00169789	0.004601	0.00251228	0.00269119	0.00363101	0.00684815	0.120234	0.178717	0.247934	0.671861	0.366856	0.392981	0.530217	1
Carmil2	Carmil2	Rps27l	Rps27l	0	0	9.80535	10.677	0.00444353	0.00684186	0.245804	0.16431	0	0	0.387933	0.18136	0.27708	0.16431	0.245804	0.318904	0.66109	0.169427	0.000736535	0.00367545	0.00330812	0.00684186	0.00444353	0.00315994	0.00104199	0.00445506	0.107651	0.5372	0.483512	1	0.649463	0.461854	0.152296	0.651148
Carmil2	Carmil2	Tubb4b	Tubb4b	0	0	1.19494	1.10792	0.00574088	0.00674253	0.239564	0.522728	0	0	0.239564	0.635425	0.113289	0.00429809	0.60864	0.82166	0.654301	0.522728	0.00400144	0.00538541	0.00470366	0.00408613	0.00454701	0.00674253	0.00574088	0.00578351	0.593463	0.798722	0.697609	0.606023	0.674377	1	0.851442	0.857765
Carmil2	Carmil2	Hnrnpm	Hnrnpm	0	0	1.2644	0.970587	0.00483652	0.00673001	0.0891956	NA	0	0	0.0891956	0.503265	0.0946063	0.233459	0.133518	0.719469	0.314044	0.896297	0.00438792	0.00451416	0.00483652	0.00673001	0.00411709	0.00629865	0.0038983	0.00525074	0.651993	0.670752	0.71865	1	0.611752	0.935906	0.579241	0.780198
Carmil2	Carmil2	Gm10472	Gm10472	0	0	2.00562	2.52171	0.00437701	0.00667387	0.308648	0.249243	0	0	0.896108	0.42436	0.308648	0.31871	0.71847	0.249243	0.684126	0.272915	0.00112403	0.00407826	0.00437701	0.00667387	0.00114279	0.00534512	0.00137197	0.00383973	0.168423	0.611079	0.655843	1	0.171233	0.800902	0.205574	0.575339
Carmil2	Carmil2	Slc16a1	Slc16a1	0	0	2.59655	1.96836	0.00486146	0.00652992	0.0311481	0.0223563	0	0	0.0311481	0.0223563	0.164629	0.135021	0.201923	0.140534	0.698566	0.17266	0.00479978	0.00504428	0.00486146	0.00652992	0.00383115	0.00630652	0.00299951	0.00394034	0.735044	0.772487	0.74449	1	0.586707	0.965788	0.459348	0.603428
Carmil2	Carmil2	Prpf19	Prpf19	0	0	2.20745	1.76096	0.00653633	0.0064203	0.0204103	0.238463	0	0	0.0204103	0.238463	0.821737	0.549575	0.0766529	0.972974	0.989414	0.476719	0.00549134	0.0064203	0.00471782	0.00445781	0.00653633	0.00486796	0.00451455	0.00510552	0.840125	0.982248	0.721784	0.682004	1	0.744755	0.690686	0.781098
Carmil2	Carmil2	Sf3a1	Sf3a1	0	0	1.24969	1.45354	0.0043136	0.00617811	0.353144	0.133343	0	0	0.651468	0.517633	0.353144	0.240985	0.558638	0.202762	0.559915	0.133343	0.00179408	0.00348058	0.0043136	0.00617811	0.003792	0.00555618	0.00232638	0.00461251	0.290392	0.563373	0.698206	1	0.61378	0.899333	0.376552	0.746588
Carmil2	Carmil2	Ddx21	Ddx21	0	0	2.64182	1.76287	0.00544248	0.00605271	0.00122242	0.0294768	0	0	0.00122242	0.0887935	0.0357182	0.162159	0.139219	0.0350102	0.849244	0.0294768	0.00473491	0.00463069	0.00544248	0.00605271	0.0039721	0.00571749	0.00286853	0.00481465	0.782279	0.765061	0.899181	1	0.656252	0.944618	0.473925	0.795454
Carmil2	Carmil2	Lrch4	Lrch4	0	0	2.5261	3.58758	0.00327547	0.00605127	0.23639	0.0806228	0	0	0.20027	0.00473309	0.23639	0.0806228	0.520144	0.704035	0.855677	0.936087	0.000110934	0.000106381	0.00327547	0.00605127	0.000703535	0.00232741	0.00110903	0.00111159	0.0183323	0.0175799	0.541286	1	0.116262	0.384614	0.183272	0.183695
Carmil2	Carmil2	Hnrnpa2b1	Hnrnpa2b1	0	0	1.37152	0.837049	0.00812078	0.00601796	0.594222	NA	0	0	0.896802	0.00868996	0.594222	0.645528	0.640639	0.809368	0.305208	0.715655	0.00349955	0.00292231	0.00812078	0.00601796	0.0042987	0.00547049	0.00459198	0.0044215	0.430937	0.359856	1	0.741057	0.529345	0.673641	0.56546	0.544467
Carmil2	Carmil2	Arhgef1	Arhgef1	0	0	3.25921	3.93303	0.00377446	0.00591312	0.0218441	0.00384283	0	0	0.204618	0.139742	0.0218441	0.00384283	0.0233242	0.123841	0.779959	0.185752	0.000342449	0.000461405	0.00377446	0.00591312	0.00272471	0.00292321	0.00151499	0.00195049	0.0579134	0.0780307	0.638319	1	0.46079	0.49436	0.256208	0.329858
Carmil2	Carmil2	Flii	Flii	0	0	0.713964	3.24427	0.00104295	0.00586839	NA	0.104792	0	0	0.0369269	0.0128995	0.756368	0.104792	0.170408	0.752888	0.776091	0.950076	6.76e-05	5.11e-05	0.000915412	0.00586839	0.000418981	0.0023925	0.00104295	0.00117394	0.0115194	0.00870768	0.15599	1	0.0713963	0.407692	0.177723	0.200045
Carmil2	Carmil2	Lbr	Lbr	0	0	2.36078	1.8571	0.00476133	0.00581579	0.00978261	0.0624425	0	0	0.00978261	0.0624425	0.768794	0.636177	0.0913846	0.203134	0.633285	0.135297	0.00476133	0.00548939	0.00369049	0.00520106	0.00439277	0.00581579	0.00254145	0.004801	0.818689	0.943877	0.634564	0.8943	0.755319	1	0.436991	0.825511
Carmil2	Carmil2	Cct3	Cct3	0	0	0.976034	0.930734	0.00544982	0.00574966	NA	NA	0	0	0.0341656	0.282104	0.938198	0.132375	0.313568	0.80829	0.362456	0.712227	0.00180916	0.00255007	0.00544982	0.00561103	0.00387465	0.00574966	0.00291866	0.00448884	0.314654	0.443517	0.947851	0.975888	0.673893	1	0.507622	0.780713
Carmil2	Carmil2	Rps5	Rps5	0	0	1.48752	1.47822	0.00527139	0.0057341	0.0637485	0.0594366	0	0	0.294609	0.0594366	0.233023	0.786724	0.0637485	0.635026	0.432703	0.192917	0.00321712	0.00515049	0.00522892	0.0057341	0.00527139	0.00520846	0.00165492	0.00521142	0.561051	0.898223	0.9119	1	0.919306	0.908331	0.288611	0.908847
Carmil2	Carmil2	Cctq	Cctq	0	0	1.06607	1.3269	0.00350623	0.00566558	0.842259	0.297107	0	0	0.551216	0.130711	0.842259	0.297107	0.968443	0.814549	0.716224	0.640514	0.00142328	0.00138553	0.00350623	0.00566558	0.00283227	0.00398431	0.00287473	0.00260619	0.251215	0.244552	0.618866	1	0.499909	0.703248	0.507402	0.460003
Carmil2	Carmil2	Sf3a3	Sf3a3	0	0	1.52303	1.95863	0.00431858	0.00563897	0.185996	0.0407438	0	0	0.429913	0.0407438	0.474462	0.68547	0.185996	0.156565	0.570484	0.0929782	0.00256798	0.00546048	0.00405661	0.00507639	0.00431858	0.00563897	0.00184234	0.00497286	0.455399	0.968347	0.719388	0.900233	0.765846	1	0.326715	0.881872
Carmil2	Carmil2	Rasal3	Rasal3	0	0	4.83	3.95251	0.00524255	0.0055695	1.64e-05	7.26e-05	0	0	0.00301201	0.0117012	1.64e-05	7.26e-05	2.48e-05	0.000870676	0.198563	0.00629802	0.00171369	0.00231689	0.00524255	0.0055695	0.00419305	0.00336844	0.00235501	0.00215295	0.307693	0.415995	0.941296	1	0.752858	0.604801	0.422841	0.38656
Carmil2	Carmil2	Arpc5	Arpc5	0	0	0.944051	2.06039	0.00186173	0.00537666	NA	0.50625	0	0	0.0171999	0.016554	0.69426	0.50625	0.294779	0.719991	0.930215	0.517392	0.000147199	0.000124863	0.00146137	0.00537666	0.000617871	0.00289512	0.00186173	0.00112605	0.0273774	0.0232232	0.2718	1	0.114917	0.538461	0.346261	0.209434
Carmil2	Carmil2	Srsf1	Srsf1	0	0	2.4391	1.57395	0.00550188	0.00524934	0.127798	0.114089	0	0	0.127798	0.114089	0.24307	0.922699	0.994029	0.718534	0.777218	0.417931	0.00550188	0.00520341	0.0054788	0.00524934	0.00335238	0.0038189	0.00321763	0.00513247	1	0.945752	0.995805	0.9541	0.609316	0.694109	0.584825	0.932858
Carmil2	Carmil2	Slc25a12	Slc25a12	0	0	3.42778	2.56828	0.00544194	0.0052032	1.82e-05	0.00027347	0	0	7.05e-05	0.00189891	0.0216289	0.0562231	1.82e-05	0.00027347	0.649239	0.0104748	0.00326262	0.00400894	0.00383562	0.00437705	0.00544194	0.0052032	0.00289517	0.00414681	0.599532	0.736674	0.704825	0.804318	1	0.956129	0.53201	0.762009
Carmil2	Carmil2	Eif4a1	Eif4a1	0	0	1.41322	1.18514	0.00649811	0.00519265	0.30646	0.538988	0	0	0.611322	0.408899	0.753398	0.269902	0.30646	0.682044	0.344246	0.538988	0.00186305	0.00239032	0.00446331	0.00442388	0.00592089	0.00490505	0.00649811	0.00519265	0.286706	0.367848	0.686863	0.680794	0.91117	0.754842	1	0.799101
Carmil2	Carmil2	Snrpd2	Snrpd2	0	0	1.46472	1.80282	0.00439349	0.00505354	0.116555	0.0560571	0	0	0.507547	0.0560571	0.116555	0.998664	0.903031	0.191493	0.462498	0.641456	0.00204711	0.00453557	0.00439349	0.00389125	0.00234316	0.00505354	0.00391023	0.00353379	0.405084	0.897504	0.86939	0.770006	0.463667	1	0.773761	0.699271
Carmil2	Carmil2	Cct6a	Cct6a	0	0	1.33673	1.29246	0.00399394	0.00501329	0.401888	0.385129	0	0	0.625417	0.0574691	0.401888	0.385129	0.745609	0.61916	0.415564	0.81495	0.00131471	0.00106386	0.00399394	0.00501329	0.00283429	0.00401215	0.00192648	0.00246437	0.262246	0.212207	0.796672	1	0.565356	0.800304	0.384275	0.491567
Carmil2	Carmil2	Pcmt1	Pcmt1	0	0	1.36154	1.88673	0.0026827	0.00482141	0.306017	0.219143	0	0	0.762713	0.29729	0.836088	0.842479	0.306017	0.219143	0.325509	0.807728	0.00164661	0.00279279	0.00255082	0.00322449	0.0026827	0.00482141	0.00134108	0.00234708	0.341521	0.579248	0.529061	0.668787	0.556415	1	0.27815	0.486805
Carmil2	Carmil2	Poldip3	Poldip3	0	0	1.25282	0.852245	0.00540135	0.00480212	0.402758	NA	0	0	0.402758	0.542772	0.790782	0.0511505	0.742061	0.172064	0.2908	0.126364	0.00412029	0.0041079	0.00540135	0.00464141	0.00456439	0.00480212	0.00245254	0.00359444	0.762825	0.760532	1	0.859305	0.845046	0.889059	0.45406	0.66547
Carmil2	Carmil2	Hnrnpc	Hnrnpc	0	0	1.1013	1.21395	0.0033638	0.00472025	0.724882	0.323445	0	0	0.724882	0.323445	0.563889	0.828241	0.287287	0.302121	0.522278	0.672477	0.00247137	0.00399255	0.0033638	0.00472025	0.00267986	0.00343926	0.0030979	0.00328891	0.523568	0.845835	0.712632	1	0.567737	0.728618	0.656299	0.696766
Carmil2	Carmil2	Pfn1	Pfn1	0	0	2.03854	1.3118	0.00564704	0.00471291	0.324975	0.633018	0	0	0.73215	0.924008	0.842121	0.070016	0.324975	0.633018	0.438059	0.826248	0.00105115	0.00298553	0.00286539	0.0010106	0.00564704	0.00471291	0.00491395	0.00335532	0.186141	0.528689	0.507415	0.178961	1	0.834582	0.870182	0.594174
Carmil2	Carmil2	Hnrnph1	Hnrnph1	0	0	1.35359	1.30708	0.00308039	0.00470012	0.372808	0.102641	0	0	0.372808	0.230433	0.903718	0.595384	0.378266	0.102641	0.475939	0.542366	0.0025177	0.00339516	0.00308039	0.00464223	0.00183955	0.00470012	0.00230632	0.00323528	0.535667	0.722356	0.655385	0.987684	0.391383	1	0.490694	0.688341
Carmil2	Carmil2	Svil	Svil	0	0	0.917553	3.53954	0.00098285	0.00469482	NA	0.10677	0	0	0.0358288	0.00647832	0.624108	0.10677	0.207364	0.972671	0.938118	0.650376	9.16e-05	7.48e-05	0.000446097	0.00469482	0.000159899	0.00106113	0.00098285	0.000484995	0.0195108	0.0159324	0.0950189	1	0.0340586	0.226021	0.209348	0.103304
Carmil2	Carmil2	Gimap4	Gimap4	0	0	1.56277	1.47617	0.00379195	0.00464997	0.206089	0.276379	0	0	0.465266	0.0781933	0.206089	0.276379	0.372623	0.722685	0.467279	0.832579	0.000975867	0.000766365	0.00379195	0.00464997	0.00275805	0.00303805	0.00167586	0.0020244	0.209865	0.164811	0.815479	1	0.593132	0.653347	0.360403	0.435358
Carmil2	Carmil2	Cct5	Cct5	0	0	1.89615	1.80929	0.00373054	0.0046212	0.120625	0.130781	0	0	0.830005	0.30191	0.120625	0.130781	0.294278	0.598242	0.569021	0.483928	0.00124849	0.000890445	0.00373054	0.0046212	0.00258822	0.00292616	0.00113112	0.00243746	0.270166	0.192687	0.807265	1	0.560075	0.633202	0.244768	0.527452
Carmil2	Carmil2	Nop58	Nop58	0	0	1.40852	1.13651	0.00336882	0.00457746	0.075583	0.47751	0	0	0.075583	0.47751	0.178573	0.548992	0.918686	0.893548	0.434537	0.578103	0.00324155	0.00383337	0.00303845	0.00452513	0.00336882	0.00457746	0.00152299	0.00328996	0.708155	0.837444	0.663785	0.988566	0.735957	1	0.332715	0.71873
Carmil2	Carmil2	Dsp	Dsp	0	0	2.09686	1.12717	0.00997359	0.00456206	0.517691	0.780401	0	0	0.408547	0.904429	0.522663	0.290639	0.219538	0.786574	0.517691	0.780401	0.00103399	0.00339903	0.00267928	0.0025052	0.00176321	0.00433474	0.00997359	0.00456206	0.103673	0.340803	0.268637	0.251184	0.176788	0.434622	1	0.457414
Carmil2	Carmil2	Hsp90aa1	Hsp90aa1	0	0	3.82406	2.43303	0.00630458	0.00450375	0.00845134	0.0140072	0	0	0.00953661	0.0140072	0.0167337	0.174984	0.00845134	0.0558367	0.157494	0.0209204	0.00353904	0.0039439	0.00564334	0.00450375	0.00630458	0.00403653	0.00433025	0.00371459	0.561344	0.625561	0.895116	0.714361	1	0.640253	0.686842	0.589189
Carmil2	Carmil2	Ywhaz	Ywhaz	0	0	2.10322	1.3039	0.00685446	0.00448436	0.356318	0.603508	0	0	0.913492	0.799227	0.356318	0.917463	0.623766	0.603508	0.377454	0.982503	0.00188303	0.00221004	0.00475582	0.0038382	0.00369247	0.00448436	0.00685446	0.00280684	0.274716	0.322423	0.693829	0.559957	0.538697	0.654225	1	0.409491
Carmil2	Carmil2	Cct4	Cct4	0	0	1.26512	1.41262	0.00291187	0.00422098	0.493409	0.234131	0	0	0.314953	0.0494789	0.493409	0.234131	0.965588	0.810502	0.696493	0.935436	0.00077785	0.000600919	0.00291187	0.00422098	0.00199656	0.00281429	0.00211499	0.00200091	0.184282	0.142365	0.689857	1	0.473009	0.666739	0.501067	0.474039
Carmil2	Carmil2	Atp5c1	Atp5c1	0	0	1.68735	2.65147	0.00250634	0.00421509	0.0522951	0.011955	0	0	0.0522951	0.011955	0.141105	0.429867	0.145001	0.200657	0.40933	0.0530744	0.00183024	0.00421509	0.00128887	0.00101422	0.00250634	0.00348789	0.000716442	0.00295457	0.434212	1	0.305775	0.240616	0.594611	0.827478	0.169971	0.70095
Carmil2	Carmil2	Dnaja2	Dnaja2	0	0	1.89275	2.7182	0.00263143	0.004181	0.0235537	0.00512731	0	0	0.0235537	0.853368	0.122819	0.0556759	0.176604	0.00512731	0.939106	0.271981	0.00143782	0.00129445	0.00263143	0.00326143	0.00206474	0.004181	0.00156762	0.00213743	0.343893	0.309602	0.629378	0.780059	0.493838	1	0.374939	0.511224
Carmil2	Carmil2	Tes	Tes	0	0	4.20582	2.69553	0.00445284	0.00417733	0.0145426	0.100572	0	0	0.00278592	0.00363605	0.186458	0.100572	0.0145426	0.24145	0.424835	0.322836	4.59e-05	5.36e-05	0.00314866	0.00417733	0.00445284	0.00370128	0.00257209	0.00194393	0.010308	0.0120373	0.707113	0.938127	1	0.831219	0.577629	0.436559
Carmil2	Carmil2	Serinc1	Serinc1	0	0	1.41041	4.14773	0.00097531	0.00402647	0.679732	0.0237423	0	0	0.782352	0.0281548	0.390725	0.0237423	0.679732	0.130317	0.784344	0.69388	0.000532022	0.00234901	0.000330004	0.00402647	0.00097531	0.001941	0.000714033	0.00114023	0.132131	0.583392	0.0819587	1	0.242225	0.482059	0.177335	0.283183
Carmil2	Carmil2	Tecr	Tecr	0	0	1.96025	1.93396	0.00401958	0.00399902	0.015348	0.0172475	0	0	0.456674	0.974395	0.0188445	0.655606	0.0209597	0.141968	0.015348	0.0172475	0.00180459	0.00174294	0.00384219	0.0031771	0.00354266	0.00399902	0.00401958	0.00365518	0.44895	0.433613	0.955869	0.790407	0.881351	0.994886	1	0.909343
Carmil2	Carmil2	Cct7	Cct7	0	0	1.06447	1.07967	0.00301702	0.00397268	0.870407	0.790378	0	0	0.554798	0.0259654	0.870407	0.790378	0.737102	0.67895	0.503225	0.743978	0.0012073	0.000911307	0.00301702	0.00397268	0.00215748	0.00267686	0.00213156	0.00222818	0.303901	0.229394	0.759443	1	0.543079	0.673817	0.536554	0.560876
Carmil2	Carmil2	Hp1bp3	Hp1bp3	0	0	1.49867	2.10085	0.00193047	0.00396615	0.15851	0.0112711	0	0	0.15851	0.0112711	0.396821	0.547058	0.808999	0.125135	0.0686078	0.395101	0.00193047	0.00396615	0.00173124	0.00372425	0.00178891	0.00384288	0.00114705	0.00263606	0.486735	1	0.436503	0.939006	0.451043	0.968919	0.289211	0.664638
Carmil2	Carmil2	Cnp	Cnp	0	0	1.38431	1.59343	0.00262013	0.00394357	0.215489	0.126663	0	0	0.799273	0.756347	0.615533	0.322459	0.215489	0.235055	0.635085	0.126663	0.00110565	0.00215343	0.00260698	0.00394357	0.00262013	0.00378769	0.00170113	0.00315403	0.280367	0.54606	0.66107	1	0.664406	0.960471	0.431368	0.799791
Carmil2	Carmil2	Tcp1	Tcp1	0	0	1.13057	1.24982	0.00312413	0.00392696	0.77531	0.571771	0	0	0.336883	0.21938	0.77531	0.805951	0.816758	0.571771	0.360113	0.818188	0.00104652	0.00151347	0.00312413	0.00392696	0.00258231	0.00382103	0.00168176	0.00266346	0.266495	0.385406	0.795561	1	0.657587	0.973025	0.42826	0.67825
Carmil2	Carmil2	Fam98a	Fam98a	0	0	1.28833	0.997554	0.00388805	0.00381549	0.289341	NA	0	0	0.289341	0.988934	0.760706	0.495619	0.597613	0.568459	0.328285	0.640512	0.00258362	0.00293194	0.00388805	0.00381549	0.00254925	0.00327556	0.00150006	0.00279679	0.664502	0.75409	1	0.981339	0.655664	0.842469	0.385814	0.71933
Carmil2	Carmil2	Hspb1	Hspb1	0	0	1.27581	0.78166	0.00727807	0.00379435	0.87385	NA	0	0	0.206057	0.522002	0.0102456	0.018592	0.312703	0.177804	0.87385	0.553179	0.00182687	0.00289908	0.00159615	0.00268566	0.00280578	0.00266361	0.00727807	0.00379435	0.25101	0.39833	0.21931	0.369007	0.385512	0.365977	1	0.521339
Carmil2	Carmil2	Sf3b2	Sf3b2	0	0	1.87235	1.82358	0.00263784	0.00376532	0.019791	0.0193029	0	0	0.019791	0.0193029	0.904388	0.732185	0.679647	0.68191	0.494028	0.729033	0.00263784	0.00376532	0.00255679	0.00359491	0.00246573	0.00300076	0.000953417	0.00196708	0.700561	1	0.679037	0.954742	0.654853	0.796948	0.25321	0.522422
Carmil2	Carmil2	Hmgb1	Hmgb1	0	0	2.2072	2.01684	0.00430046	0.0037501	0.491183	0.604477	0	0	0.964346	0.604477	0.719372	0.461231	0.491183	0.525447	0.529928	0.878014	0.00118051	0.0037501	0.00338515	0.00118671	0.00430046	0.00174711	0.00118892	0.00213511	0.274508	0.872023	0.787159	0.275948	1	0.406261	0.276463	0.496484
Carmil2	Carmil2	Ptbp1	Ptbp1	0	0	1.23999	1.0786	0.00304343	0.00373542	0.218268	0.676787	0	0	0.218268	0.676787	0.111381	0.062047	0.67565	0.836595	0.719244	0.728848	0.00228699	0.00288535	0.00261018	0.00300064	0.00251635	0.00373542	0.00304343	0.00310112	0.612245	0.772431	0.698766	0.803293	0.673646	1	0.81475	0.830193
Carmil2	Carmil2	Gm9755	Gm9755	0	0	1.32974	1.51122	0.00249361	0.00364704	0.15483	0.0203909	0	0	0.15483	0.652631	0.672169	0.473705	0.437678	0.132253	0.758336	0.0203909	0.00180437	0.0022002	0.00204713	0.00364039	0.00249361	0.00364704	0.00198269	0.00319668	0.494749	0.603285	0.561314	0.998176	0.683737	1	0.543645	0.876514
Carmil2	Carmil2	Gnb2l1	Gnb2l1	0	0	1.08982	0.98646	0.0038945	0.00364544	0.776252	NA	0	0	0.671768	0.412445	0.401024	0.0559836	0.776252	0.617485	0.992052	0.949035	0.00153239	0.00214131	0.00311857	0.00280048	0.0034623	0.00364544	0.0038945	0.00327744	0.393476	0.549831	0.800763	0.719087	0.889025	0.93605	1	0.841556
Carmil2	Carmil2	Snrpd1	Snrpd1	0	0	1.41116	2.60154	0.00207049	0.00364495	0.667916	0.0838985	0	0	0.667916	0.0838985	0.827312	0.723269	0.812033	0.780684	0.7662	0.846083	0.00136475	0.00364495	0.00141012	0.00265918	0.00106032	0.00161888	0.00207049	0.00132069	0.374424	1	0.38687	0.729553	0.290901	0.444144	0.568045	0.362335
Carmil2	Carmil2	Gnai2	Gnai2	0	0	4.70625	2.89385	0.00453071	0.00361672	0.000204979	0.014245	0	0	0.601088	0.647832	0.000204979	0.014245	0.00287874	0.10746	0.404165	0.0942486	0.000450156	0.00104585	0.00453071	0.00361672	0.00246307	0.00199387	0.00159638	0.00150896	0.0993567	0.230835	1	0.798269	0.543639	0.440078	0.352347	0.333052
Carmil2	Carmil2	Lrrc59	Lrrc59	0	0	1.58082	2.23677	0.00169779	0.00352079	0.555514	0.171682	0	0	0.555514	0.171682	0.139577	0.64285	0.788487	0.427092	0.471692	0.804107	0.00169779	0.00352079	0.00104472	0.0020276	0.0014444	0.00155215	0.00165987	0.00152449	0.482219	1	0.296728	0.575894	0.410248	0.440854	0.471449	0.432997
Carmil2	Carmil2	Uhrf1	Uhrf1	0	0	1.03222	2.41337	0.00115443	0.00350404	0.969705	0.0327258	0	0	0.100662	0.0216086	0.969705	0.0327258	0.424472	0.481331	0.42059	0.918893	0.00032979	0.000346692	0.00115443	0.00350404	0.000661796	0.00188682	0.000526507	0.000958522	0.0941171	0.0989407	0.329457	1	0.188867	0.538469	0.150257	0.273548
Carmil2	Carmil2	Pcbp2	Pcbp2	0	0	1.65133	2.10279	0.00211828	0.00350182	0.0489381	0.00615896	0	0	0.430772	0.650228	0.145849	0.00615896	0.0489381	0.13843	0.813937	0.012916	0.000536444	0.000910367	0.00211828	0.00350182	0.00180449	0.00225149	0.00106996	0.00206275	0.15319	0.25997	0.604908	1	0.5153	0.642948	0.305543	0.589051
Carmil2	Carmil2	Slc25a4	Slc25a4	0	0	2.83384	2.32306	0.00314987	0.00347102	0.169218	0.0549287	0	0	0.491579	0.502714	0.338187	0.377035	0.169218	0.182724	0.901925	0.0549287	0.00107063	0.00166271	0.00185163	0.00347102	0.00314987	0.00247812	0.00122378	0.00270035	0.308447	0.479026	0.533454	1	0.907476	0.713945	0.352569	0.777969
Carmil2	Carmil2	Elavl1	Elavl1	0	0	1.04934	0.9931	0.00330549	0.00345735	0.76584	NA	0	0	0.76584	0.111091	0.34118	0.0704411	0.840767	0.0295357	0.499341	0.94542	0.00227178	0.00219176	0.00330262	0.00345735	0.00330549	0.00329289	0.0028853	0.00335165	0.657088	0.633944	0.955246	1	0.956078	0.952431	0.834541	0.969428
Carmil2	Carmil2	Sumo2	Sumo2	0	0	4.76779	1.97384	0.00613259	0.00345568	0.00173392	0.531512	0	0	0.192096	0.326514	0.00173392	0.531512	0.826882	0.0405435	0.280575	0.0393821	0.000260444	0.000846601	0.00613259	0.00345568	0.00117784	0.000559056	0.000800751	0.000328995	0.0424689	0.13805	1	0.563494	0.192063	0.0911615	0.130573	0.053647
Carmil2	Carmil2	Aldoa	Aldoa	0	0	2.72816	0.59956	0.0121146	0.00345295	0.113671	NA	0	0	0.53238	0.503952	0.419952	0.000799486	0.113671	0.23938	0.851856	0.229255	0.00172443	0.00156075	0.00412857	0.00180121	0.0121146	0.00345295	0.00592136	0.00190758	0.142343	0.128833	0.340794	0.148681	1	0.285025	0.48878	0.157462
Carmil2	Carmil2	Dnaja1	Dnaja1	0	0	2.39754	2.27423	0.00262256	0.00343401	0.00048773	0.0112219	0	0	0.00048773	0.257804	0.0117479	0.0112219	0.0881528	0.0548494	0.945185	0.0699974	0.00172124	0.0019436	0.00262256	0.00343401	0.00200543	0.00315646	0.00139701	0.00215629	0.501233	0.565986	0.7637	1	0.583991	0.919174	0.406815	0.627922
Carmil2	Carmil2	Cct2	Cct2	0	0	1.06465	1.29541	0.00211419	0.003433	0.864542	0.434586	0	0	0.521059	0.552494	0.909428	0.434586	0.864542	0.513208	0.591316	0.757285	0.000898701	0.00117459	0.00211419	0.003433	0.00185398	0.00280547	0.00159927	0.00165877	0.261783	0.342146	0.615845	1	0.540048	0.817208	0.465853	0.483185
Carmil2	Carmil2	Pabpc4	Pabpc4	0	0	1.18398	1.35082	0.0031135	0.00330273	0.483294	0.465874	0	0	0.702076	0.646381	0.601361	0.444942	0.483294	0.687071	0.505562	0.465874	0.00180716	0.00200645	0.0031135	0.00276981	0.00276808	0.00273432	0.00171626	0.00330273	0.547172	0.607512	0.942706	0.838642	0.838119	0.827896	0.519649	1
Carmil2	Carmil2	Dars	Dars	0	0	1.62864	1.31066	0.00219312	0.00329992	0.169278	0.352382	0	0	0.221995	0.47966	0.941255	0.352382	0.169278	0.682755	0.555055	0.594733	0.00180758	0.00201184	0.00187858	0.00329992	0.00219312	0.00237557	0.00143976	0.00192874	0.547766	0.609664	0.569281	1	0.664599	0.719888	0.436301	0.58448
Carmil2	Carmil2	Psma7	Psma7	0	0	3.62916	2.11834	0.00656515	0.0032608	0.00340342	0.132337	0	0	0.00577355	0.35144	0.332956	0.0248056	0.00340342	0.211334	0.0292589	0.132337	0.00170573	0.00216297	0.00211686	0.00148861	0.00311458	0.0030394	0.00656515	0.0032608	0.259816	0.329463	0.322438	0.226744	0.474411	0.462959	1	0.496683
Carmil2	Carmil2	Hmha1	Hmha1	0	0	1.47889	1.86204	0.00198224	0.0032401	0.284159	0.0727054	0	0	0.109374	0.04924	0.284159	0.0727054	0.596296	0.722779	0.616917	0.951836	0.000398121	8.4e-05	0.00198224	0.0032401	0.000947479	0.00179812	0.000860637	0.00116093	0.122873	0.0259251	0.611784	1	0.292423	0.554959	0.265621	0.358299
Carmil2	Carmil2	Snrpd3	Snrpd3	0	0	1.3788	1.20191	0.00345895	0.00318186	0.376888	0.542461	0	0	0.462392	0.346842	0.564862	0.915261	0.376888	0.774682	0.422144	0.542461	0.00102114	0.000891909	0.00309089	0.00299595	0.00245775	0.00318186	0.00345895	0.00245269	0.295215	0.257855	0.89359	0.866143	0.710547	0.919892	1	0.709085
Carmil2	Carmil2	Hadha	Hadha	0	0	1.12429	0.970405	0.00278087	0.00311298	0.705085	NA	0	0	0.00780306	0.026116	0.0808249	0.0117533	0.705085	0.913088	0.0838514	0.397408	0.000608468	0.00085438	0.00138461	0.0016001	0.00278087	0.00311298	0.00132456	0.00207844	0.195461	0.274457	0.444784	0.514008	0.893312	1	0.425496	0.667667
Carmil2	Carmil2	Ddx39b	Ddx39b	0	0	0.862557	1.23463	0.00236415	0.00301887	NA	0.34666	0	0	0.648091	0.405434	0.644133	0.288715	0.528164	0.682955	0.507457	0.34666	0.00118078	0.00177967	0.00236415	0.0027322	0.00173405	0.00261201	0.002346	0.00301887	0.391134	0.589514	0.783124	0.90504	0.574404	0.865227	0.777113	1
Carmil2	Carmil2	Mrto4	Mrto4	0	0	2.32187	1.51627	0.00287063	0.00296496	0.00266757	0.208472	0	0	0.00266757	0.208472	0.98393	0.865494	0.689259	0.563965	0.574547	0.220231	0.00287063	0.00274747	0.0021725	0.00296496	0.00207564	0.00267884	0.00172006	0.00265563	0.968185	0.926646	0.732726	1	0.700055	0.9035	0.580127	0.895671
Carmil2	Carmil2	Tardbp	Tardbp	0	0	2.13652	1.52306	0.0032019	0.00296032	0.0471168	0.261195	0	0	0.258811	0.0391283	0.196228	0.850828	0.0471168	0.261195	0.953969	0.372687	0.000430014	0.000797353	0.00253463	0.00246236	0.0032019	0.00296032	0.00190397	0.00199376	0.1343	0.249025	0.791603	0.769031	1	0.924553	0.594637	0.622681
Carmil2	Carmil2	Ywhae	Ywhae	0	0	2.01031	1.66392	0.00234261	0.00295078	0.212915	0.190963	0	0	0.543278	0.447113	0.212915	0.190963	0.235731	0.33618	0.481716	0.98586	0.000527563	0.000406517	0.00227848	0.00295078	0.00234261	0.00215191	0.00230167	0.00123206	0.178788	0.137766	0.772163	1	0.793894	0.729267	0.780021	0.417536
Carmil2	Carmil2	Crlf3	Crlf3	0	0	1.4563	3.48707	0.00101756	0.00293596	0.51757	0.00409584	0	0	0.872638	0.275621	0.51757	0.00409584	0.83624	0.698561	0.711094	0.734499	0.000432527	0.000263007	0.00101756	0.00293596	0.000583248	0.000795734	0.000714687	0.000499417	0.147321	0.0895814	0.346585	1	0.198657	0.271031	0.243426	0.170104
Carmil2	Carmil2	Rsl1d1	Rsl1d1	0	0	1.74907	1.29557	0.00225401	0.00291266	0.0205758	0.323815	0	0	0.0205758	0.323815	0.731893	0.766737	0.887672	0.472372	0.624349	0.47603	0.0020603	0.00223665	0.00225401	0.00291266	0.00184603	0.00278209	0.00117882	0.00230648	0.707358	0.767907	0.773865	1	0.633796	0.955171	0.404723	0.791879
Carmil2	Carmil2	Fmnl1	Fmnl1	1	0	6.12514	4.88399	0.00249793	0.00290737	4.23e-05	0.000134997	2	0	0.509038	0.319757	6.82e-05	0.000134997	4.23e-05	0.000208748	0.21875	0.000394413	0.000182368	0.000284607	0.00249793	0.00290737	0.00239592	0.00228034	0.00124562	0.00165616	0.0627261	0.0978916	0.859171	1	0.824085	0.784332	0.428435	0.56964
Carmil2	Carmil2	Coro1b	Coro1b	0	0	0.959985	3.66462	0.000621692	0.00288845	NA	0.0988177	0	0	0.335939	0.032905	0.931144	0.0988177	0.150024	0.834592	0.916643	0.843452	0.000111103	0.000115405	0.000561169	0.00288845	0.000141043	0.000461664	0.000621692	0.000480941	0.0384646	0.039954	0.194281	1	0.04883	0.159831	0.215234	0.166505
Carmil2	Carmil2	Tmod3	Tmod3	0	0	0.424947	1.59093	0.000650249	0.00282938	NA	0.712582	0	0	0.0251569	0.0370426	0.301623	0.712582	0.0420031	0.751438	0.267563	0.348317	2.53e-05	0.000133819	0.000455515	0.00282938	0.000126597	0.00115892	0.000650249	0.000464354	0.0089419	0.0472963	0.160995	1	0.0447438	0.409603	0.22982	0.164119
Carmil2	Carmil2	Cad	Cad	0	0	2.95386	2.99036	0.00283503	0.00282182	0.000613636	0.00593746	0	0	0.1471	0.565115	0.0613975	0.173337	0.000613636	0.009053	0.201124	0.00593746	0.000916009	0.0010583	0.00185593	0.00202666	0.00266533	0.00262218	0.00283503	0.00282182	0.323104	0.373296	0.654641	0.714865	0.940142	0.924921	1	0.995341
Carmil2	Carmil2	Rrbp1	Rrbp1	0	0	1.59545	1.69074	0.002062	0.00281912	0.0943456	0.0688692	0	0	0.0943456	0.0688692	0.524044	0.560486	0.447975	0.433383	0.83236	0.186224	0.00160596	0.00249429	0.002062	0.00281912	0.00190912	0.00238555	0.00161445	0.00244488	0.569669	0.884776	0.731433	1	0.677204	0.846205	0.57268	0.86725
Carmil2	Carmil2	Sprr2k	Sprr2k	0	0	0.621867	2.86395	0.000720219	0.00277719	NA	0.35676	0	0	0.614476	0.35676	0.679779	0.678573	0.530732	0.688671	0.692839	0.759414	0.000352167	0.00277719	0.000708419	0.000967632	0.000438076	0.000828553	0.000720219	0.000862791	0.126807	1	0.255085	0.348421	0.157741	0.298342	0.259334	0.310671
Carmil2	Carmil2	Sf3b1	Sf3b1	0	0	1.65991	1.42545	0.00231616	0.00276797	0.200291	0.279583	0	0	0.205816	0.279583	0.704678	0.756303	0.200291	0.441172	0.581986	0.410149	0.00185374	0.00233309	0.00217589	0.00276039	0.00231616	0.00276797	0.00135942	0.00223009	0.669711	0.842889	0.786097	0.99726	0.836773	1	0.491127	0.805676
Carmil2	Carmil2	1810009A15Rik	1810009A15Rik	0	0	2.59153	1.80773	0.00215937	0.00275203	0.0401334	0.118095	0	0	0.0401334	0.23875	0.477102	0.589917	0.0755866	0.118095	0.930533	0.531157	0.00215937	0.00209661	0.00197588	0.00233074	0.0021331	0.00275203	0.00151252	0.00185846	0.784646	0.76184	0.717971	0.846915	0.7751	1	0.549599	0.675305
Carmil2	Carmil2	Fabp5	Fabp5	0	0	1.45128	0.853789	0.00539846	0.00270247	0.692798	NA	0	0	0.247648	0.570122	0.310205	0.256339	0.368091	0.285427	0.692798	0.776642	0.000930354	0.00189897	0.00195916	0.00262193	0.00189161	0.0023919	0.00539846	0.00270247	0.172337	0.351761	0.362911	0.48568	0.350398	0.443071	1	0.500599
Carmil2	Carmil2	Rbbp4	Rbbp4	0	0	2.374	1.73773	0.00283638	0.0026927	0.0012293	0.0386899	0	0	0.0956014	0.0809253	0.0012293	0.222172	0.00303286	0.139309	0.650134	0.0386899	0.00167059	0.00160826	0.0028279	0.00248489	0.00283638	0.0026927	0.00188437	0.00211164	0.588987	0.567012	0.997011	0.876078	1	0.949342	0.664356	0.744485
Carmil2	Carmil2	Serbp1	Serbp1	0	0	1.33827	1.07274	0.00254029	0.00268401	0.354565	0.790589	0	0	0.677683	0.790589	0.562795	0.962846	0.354565	0.808611	0.454085	0.783138	0.000840733	0.00188224	0.00254029	0.00268401	0.00238822	0.00213746	0.00088257	0.00172754	0.313237	0.701278	0.946453	1	0.889796	0.796368	0.328825	0.64364
Carmil2	Carmil2	Trim28	Trim28	0	0	1.54844	1.53451	0.00242883	0.00268241	0.0946202	0.0514018	0	0	0.289763	0.492004	0.0946202	0.19783	0.237031	0.167125	0.747938	0.0514018	0.00116306	0.00155906	0.00242883	0.00268241	0.00175442	0.00262761	0.00124736	0.00214731	0.433589	0.581218	0.905467	1	0.654047	0.979573	0.465015	0.800517
Carmil2	Carmil2	Sf3a2	Sf3a2	0	0	0.776139	1.62595	0.00134229	0.00265823	NA	0.0404302	0	0	0.418332	0.644867	0.429342	0.488092	0.555244	0.982794	0.45121	0.0404302	0.000667053	0.00175998	0.00134229	0.0017779	0.00121334	0.00199517	0.00101435	0.00265823	0.250939	0.662088	0.504955	0.668827	0.456446	0.750563	0.38159	1
Carmil2	Carmil2	Paics	Paics	0	0	2.2189	2.27083	0.00199453	0.00264993	0.00118109	0.000572185	0	0	0.0971874	0.0207835	0.0515864	0.000572185	0.00118109	0.0435699	0.739889	0.157322	0.000303222	0.000429376	0.00199453	0.00264993	0.00159659	0.00148322	0.00110607	0.00128968	0.114426	0.162033	0.752671	1	0.602503	0.55972	0.417397	0.486683
Carmil2	Carmil2	Nop56	Nop56	0	0	1.18456	1.18003	0.00255252	0.00263766	0.553663	0.666593	0	0	0.553663	0.666593	0.0712354	0.106796	0.160305	0.576586	0.792411	0.850303	0.0018066	0.00263766	0.00146532	0.00187978	0.00160963	0.0023286	0.00255252	0.00225988	0.684927	1	0.555539	0.712672	0.610251	0.88283	0.967722	0.856775
Carmil2	Carmil2	Srsf2	Srsf2	0	0	1.82894	1.67746	0.00302214	0.0026127	0.23612	0.115163	0	0	0.23612	0.115163	0.337027	0.198238	0.606195	0.439412	0.529826	0.904803	0.00194365	0.0026127	0.00302214	0.00131728	0.00237359	0.00143378	0.000752318	0.00177775	0.643138	0.86452	1	0.435877	0.7854	0.474426	0.248936	0.588241
Carmil2	Carmil2	Psma1	Psma1	0	0	2.49357	2.46067	0.00248789	0.00260086	0.144684	0.182952	0	0	0.264761	0.871664	0.956743	0.498454	0.42785	0.400762	0.144684	0.182952	0.000155943	0.000974344	0.000911818	0.00237743	0.00157793	0.00260086	0.00248789	0.00180244	0.0599581	0.374623	0.350583	0.914091	0.606694	1	0.956562	0.693015
Carmil2	Carmil2	Mcm5	Mcm5	0	0	1.79701	1.78948	0.00219189	0.00259812	0.0442146	0.0153606	0	0	0.328311	0.242554	0.0442146	0.0655336	0.564397	0.0153606	0.9487	0.0730539	0.000886472	0.00148956	0.00219189	0.00259812	0.00131173	0.00241487	0.00123171	0.00173477	0.341197	0.573322	0.843645	1	0.504875	0.929467	0.474076	0.6677
Carmil2	Carmil2	Hnrnpk	Hnrnpk	0	0	1.70926	1.30098	0.00294548	0.00259536	0.165645	0.633263	0	0	0.871835	0.218438	0.236192	0.918521	0.165645	0.633263	0.660184	0.723816	0.000941111	0.000884286	0.00294548	0.00246267	0.00262915	0.00259536	0.00211576	0.00190622	0.31951	0.300218	1	0.836082	0.892604	0.881132	0.718308	0.647168
Carmil2	Carmil2	Eif4a3	Eif4a3	0	0	1.08112	1.16905	0.00199529	0.00258786	0.823573	0.654612	0	0	0.823573	0.682835	0.364716	0.151184	0.937932	0.896865	0.29005	0.654612	0.00139341	0.00157946	0.00199529	0.00227327	0.00196085	0.00258786	0.00156887	0.00234883	0.53844	0.610332	0.77102	0.878436	0.757711	1	0.606244	0.907634
Carmil2	Carmil2	Vcp	Vcp	0	0	1.87775	1.16583	0.00390414	0.00255792	0.168011	0.791085	0	0	0.754074	0.39234	0.998878	0.509126	0.798156	0.791085	0.168011	0.912428	0.000953818	0.00106309	0.00198474	0.00183095	0.00148821	0.00255792	0.00390414	0.00185024	0.244309	0.272297	0.508368	0.468975	0.381189	0.655183	1	0.473917
Carmil2	Carmil2	Eif5a	Eif5a	0	0	2.41239	1.49535	0.00310985	0.00254928	0.0775058	0.352305	0	0	0.56157	0.307291	0.276522	0.502428	0.0775058	0.488035	0.191132	0.352305	0.000496363	0.000379465	0.00223919	0.00254928	0.00310985	0.0021965	0.00269839	0.00201595	0.15961	0.12202	0.72003	0.819742	1	0.706303	0.867689	0.648247
Carmil2	Carmil2	Farsa	Farsa	0	0	1.34708	1.98643	0.00173937	0.00249966	0.245624	0.0187127	0	0	0.898496	0.633644	0.245624	0.197642	0.308664	0.149257	0.612948	0.0187127	0.000783106	0.000943734	0.00173937	0.00249966	0.00140335	0.00219648	0.000828539	0.00228819	0.313285	0.377544	0.695843	1	0.561417	0.878709	0.33146	0.9154
Carmil2	Carmil2	Psma6	Psma6	0	0	2.5789	1.58922	0.00466803	0.00244778	0.05994	0.0149693	0	0	0.844966	0.0149693	0.829658	0.0178225	0.0635664	0.93911	0.05994	0.0295431	0.0010643	0.00220407	0.00178297	0.00142505	0.0021944	0.00196713	0.00466803	0.00244778	0.227998	0.472164	0.381954	0.30528	0.470091	0.421405	1	0.524371
Carmil2	Carmil2	Ripk3	Ripk3	0	0	2.00674	2.16832	0.0017395	0.00244009	0.0379317	0.0382497	0	0	0.288948	0.643484	0.0379317	0.0679025	0.130801	0.265593	0.759939	0.0382497	0.000654262	0.000604303	0.0017395	0.00244009	0.00109562	0.00149077	0.000533235	0.00138006	0.268131	0.247656	0.712886	1	0.449009	0.610952	0.218531	0.56558
Carmil2	Carmil2	Kars	Kars	0	0	2.24763	2.43303	0.00183333	0.00239642	0.0302079	0.011521	0	0	0.156329	0.0137208	0.644559	0.3844	0.0302079	0.011521	0.98399	0.076265	0.00151051	0.00239642	0.000901482	0.00121239	0.00183333	0.0023088	0.00124634	0.00167374	0.630319	1	0.376179	0.505917	0.765031	0.963439	0.520085	0.698433
Carmil2	Carmil2	H2-D1	H2-D1	0	0	5.01289	3.96678	0.00226881	0.00237671	0.00282287	0.0120835	1	0	0.491288	0.435953	0.00282287	0.0120835	0.00697208	0.0990017	0.712873	0.388066	0.000395863	0.000665393	0.00226881	0.00237671	0.00144027	0.0011927	0.000564985	0.000850709	0.166559	0.279964	0.954601	1	0.605993	0.501827	0.237717	0.357936
Carmil2	Carmil2	Fyb	Fyb	0	0	3.14985	2.27252	0.00250939	0.00235036	0.0142868	0.0342039	0	0	0.315096	0.661006	0.0142868	0.0342039	0.161006	0.438523	0.956038	0.341721	0.00065011	0.000547176	0.00250939	0.00235036	0.00134947	0.00123943	0.000879503	0.0011348	0.259071	0.218051	1	0.936625	0.537767	0.493917	0.350484	0.452222
Carmil2	Carmil2	Plec	Plec	0	0	0.977084	1.03465	0.00178188	0.00233644	NA	0.93785	0	0	0.00113842	0.00125829	0.447286	0.93785	0.00377763	0.696711	0.974439	0.134476	0.00027985	0.000325283	0.000904192	0.00233644	0.000475932	0.0014372	0.00178188	0.000801583	0.119776	0.139222	0.386996	1	0.2037	0.615127	0.762649	0.343079
Carmil2	Carmil2	Cnbp	Cnbp	0	0	2.15096	2.43129	0.00178846	0.00233374	0.0230886	0.00393307	0	0	0.179581	0.441853	0.269239	0.263466	0.0230886	0.0294805	0.928987	0.00393307	0.00111381	0.00138794	0.00138831	0.00195094	0.00178846	0.00233374	0.000954864	0.0021141	0.477263	0.594727	0.594886	0.83597	0.766348	1	0.409156	0.905886
Carmil2	Carmil2	Purb	Purb	0	0	2.4504	2.22147	0.00141582	0.0023095	0.026365	9.74e-07	0	0	0.026365	0.0786801	0.241172	0.00116074	0.393006	9.74e-07	0.191594	0.20478	0.0012197	0.00140681	0.00130984	0.0023095	0.00104134	0.00213769	0.00141582	0.00107923	0.52812	0.60914	0.567153	1	0.450894	0.925608	0.613042	0.467299
Carmil2	Carmil2	Hnrnpul1	Hnrnpul1	0	0	1.74819	1.77799	0.0017066	0.00230476	0.0565013	0.111893	0	0	0.0565013	0.111893	0.149911	0.617382	0.984352	0.245446	0.661059	0.293282	0.00122378	0.00182416	0.0017066	0.00177939	0.00104936	0.00230476	0.00107041	0.00150705	0.530978	0.791471	0.740466	0.772048	0.455302	1	0.464435	0.653883
Carmil2	Carmil2	Thrap3	Thrap3	0	0	1.60887	0.761805	0.00334184	0.00229536	0.0248697	NA	0	0	0.0248697	0.140077	0.535783	0.0246052	0.325032	0.0761257	0.290322	0.039529	0.0027688	0.00192147	0.00334184	0.00229536	0.00220936	0.00209583	0.00157083	0.00168432	0.828526	0.574972	1	0.686853	0.66112	0.627147	0.47005	0.504009
Carmil2	Carmil2	Eef1g	Eef1g	0	0	1.8472	1.47861	0.00224354	0.0022468	0.210362	0.547272	0	0	0.210362	0.547272	0.66016	0.232449	0.329948	0.62427	0.852513	0.867823	0.00184066	0.00215937	0.00201324	0.00123846	0.00224354	0.0022468	0.00192724	0.00145992	0.819236	0.96109	0.896049	0.551209	0.998549	1	0.857771	0.649778
Carmil2	Carmil2	Rpa1	Rpa1	0	0	3.43153	3.5916	0.00146246	0.00224338	0.00182412	0.0186472	0	0	0.00182412	0.0186472	0.168562	0.0591506	0.144526	0.198683	0.975333	0.326613	0.00146246	0.00224338	0.000319924	0.000351423	0.00106327	0.00165597	0.000758231	0.00124006	0.651902	1	0.142608	0.156649	0.473958	0.738158	0.337986	0.552766
Carmil2	Carmil2	Hnrnpa0	Hnrnpa0	0	0	1.85586	0.830726	0.00328662	0.00221657	0.0619919	NA	0	0	0.228537	0.463756	0.0619919	0.0420793	0.458674	0.16279	0.711119	0.44191	0.00257242	0.00106338	0.00328662	0.00221657	0.0023926	0.00212564	0.00216401	0.00179501	0.782695	0.323549	1	0.674424	0.727983	0.646757	0.658429	0.546158
Carmil2	Carmil2	Nccrp1	Nccrp1	0	0	2.11715	1.18068	0.00451797	0.00220971	0.409728	0.672867	0	0	0.458786	0.444194	0.965553	0.561935	0.344403	0.965291	0.409728	0.672867	0.000349046	0.0006089	0.00208583	0.00201289	0.000930517	0.00220971	0.00451797	0.00214394	0.0772573	0.134773	0.461675	0.445531	0.205959	0.489095	1	0.474537
Carmil2	Carmil2	Prdx1	Prdx1	0	0	1.36169	0.678867	0.00508092	0.00218763	0.692832	NA	0	0	0.38813	0.207688	0.254187	0.0588595	0.535121	0.12282	0.692832	0.421214	0.000898573	0.00143812	0.00178474	0.00218763	0.00245099	0.00202911	0.00508092	0.00215545	0.176853	0.283043	0.351264	0.430559	0.482391	0.399359	1	0.424224
Carmil2	Carmil2	Ablim1	Ablim1	0	0	0.688097	1.45798	0.000794168	0.00218455	NA	0.71047	0	0	0.050426	0.00289586	0.549549	0.71047	0.0351979	0.426851	0.314629	0.43979	5.68e-05	0.00024833	0.000794168	0.00218455	0.000158828	0.000526157	0.000489642	0.000336144	0.0260007	0.113675	0.363538	1	0.072705	0.240853	0.224138	0.153873
Carmil2	Carmil2	Clic1	Clic1	0	0	2.66343	2.07318	0.00244787	0.00216307	0.048439	0.108871	0	0	0.594782	0.175545	0.374548	0.137337	0.0498111	0.108871	0.048439	0.186145	0.000274512	0.00014012	0.00127429	0.00216307	0.00184419	0.00199765	0.00244787	0.00138982	0.112143	0.0572417	0.52057	0.883653	0.753388	0.816076	1	0.567768
Carmil2	Carmil2	Cse1l	Cse1l	0	0	2.17124	17.8881	0.000307103	0.00215623	0.736303	0.300636	0	0	0.886203	0.300636	0.20141	0.732019	0.208921	0.194633	0.736303	0.116203	8.01e-05	0.00215623	5.28e-05	0.000279617	4.62e-05	5.42e-05	0.000307103	3.07e-05	0.0371482	1	0.0244872	0.129679	0.0214263	0.0251365	0.142426	0.0142378
Carmil2	Carmil2	Tpi1	Tpi1	0	0	2.01946	0.83244	0.00402264	0.00215056	0.184862	NA	0	0	0.495891	0.253573	0.184862	0.134297	0.194811	0.588464	0.734839	0.601349	0.000557676	0.000391459	0.0034911	0.00182107	0.00402264	0.00215056	0.00335636	0.00146767	0.138634	0.097314	0.867864	0.452704	1	0.534613	0.834368	0.364854
Carmil2	Carmil2	Ikzf1	Ikzf1	0	0	3.40879	2.36159	0.00188834	0.00214588	0.0135817	0.0163035	0	0	0.0209447	0.0372823	0.0135817	0.0387282	0.0260691	0.0296965	0.880568	0.0163035	0.00188834	0.00174251	0.00179677	0.00200965	0.00174088	0.00214588	0.000854275	0.00203938	0.879981	0.812025	0.83731	0.936513	0.811264	1	0.3981	0.950368
Carmil2	Carmil2	Phb2	Phb2	0	0	2.38579	1.34899	0.00221628	0.00212854	0.150574	0.514503	0	0	0.150574	0.514503	0.384883	0.503038	0.546867	0.708889	0.956366	0.933947	0.00221628	0.00183662	0.00123568	0.00178313	0.00182937	0.00212854	0.00167786	0.00141604	1	0.828696	0.557545	0.80456	0.825425	0.960412	0.75706	0.638927
Carmil2	Carmil2	Ltf	Ltf	0	0	1.28737	2.51894	0.000671624	0.00210255	0.548804	0.472712	0	0	0.548804	0.472712	0.454785	0.425033	0.225312	0.672035	0.337506	0.761004	0.000671624	0.00210255	0.000514981	0.00067347	0.000342912	0.000819043	0.000394835	0.0010051	0.319433	1	0.244931	0.320311	0.163093	0.389547	0.187788	0.478038
Carmil2	Carmil2	Tuba4a	Tuba4a	0	0	3.1995	2.32614	0.00353569	0.00208553	0.0270603	0.0471234	0	0	0.668314	0.0471234	0.256218	0.926542	0.431374	0.839417	0.0270603	0.647475	0.000504229	0.00208553	0.000688491	0.00132117	0.00124989	0.00128901	0.00353569	0.0012025	0.142611	0.58985	0.194726	0.373666	0.353506	0.36457	1	0.340103
Carmil2	Carmil2	Fam195b	Fam195b	0	0	1.23442	1.7285	0.00164238	0.00203994	0.659548	0.357668	0	0	0.837748	0.829262	0.659548	0.105208	0.758394	0.689448	0.331587	0.357668	0.000696849	0.00124785	0.00164238	0.000927909	0.00147798	0.00183178	0.00095809	0.00203994	0.341602	0.611708	0.805111	0.45487	0.724519	0.897958	0.469665	1
Carmil2	Carmil2	Pura	Pura	0	0	2.96054	2.88868	0.00160934	0.00203844	0.0601531	0.0272316	0	0	0.0601531	0.0272316	0.973006	0.423583	0.506725	0.236808	0.0777356	0.138753	0.00131643	0.00203844	0.000763314	0.000602168	0.000932568	0.00142484	0.00160934	0.00139831	0.645802	1	0.374459	0.295406	0.45749	0.698985	0.789497	0.68597
Carmil2	Carmil2	S100a14	S100a14	0	0	1.79714	1.40146	0.0025309	0.00203373	0.648336	0.688063	0	0	0.666958	0.732157	0.830512	0.416136	0.620352	0.688063	0.648336	0.821644	0.000525846	0.00168864	0.00111597	0.000860802	0.000867614	0.00203373	0.0025309	0.00113607	0.207771	0.667213	0.44094	0.340118	0.342809	0.803562	1	0.448879
Carmil2	Carmil2	Hnrnpd	Hnrnpd	0	0	1.52207	1.8146	0.00171427	0.00202857	0.231761	0.292204	0	0	0.231761	0.292204	0.443414	0.537741	0.38327	0.308148	0.640841	0.576195	0.0010015	0.0017499	0.00171427	0.00187777	0.00123732	0.00202857	0.000716539	0.00124725	0.493696	0.862628	0.845061	0.92566	0.609947	1	0.353223	0.614842
Carmil2	Carmil2	Cirh1a	Cirh1a	0	0	1.15453	3.22168	0.00047172	0.00200161	0.90591	0.414226	0	0	0.90591	0.414226	0.246645	0.617314	0.730132	0.751145	0.653791	0.703734	0.00047172	0.00200161	0.000173635	0.00118867	0.000454642	0.00106296	0.000432831	0.000332008	0.235671	1	0.0867478	0.593859	0.227138	0.531053	0.216242	0.165871
Carmil2	Carmil2	Nono	Nono	0	0	1.58782	1.22322	0.00188191	0.00197936	0.0381907	0.626931	0	0	0.0381907	0.7763	0.764322	0.484218	0.529421	0.77924	0.788148	0.626931	0.00147079	0.00152746	0.0015355	0.00173835	0.00188191	0.00197936	0.00156455	0.00176631	0.743063	0.771693	0.775758	0.878239	0.95077	1	0.790433	0.892367
Carmil2	Carmil2	Lrch3	Lrch3	0	0	5.13867	3.13499	0.00240797	0.00197146	0.018135	0.0745425	1	0	0.108049	0.00225331	0.018135	0.0745425	0.47433	0.900879	0.711911	0.858179	9.36e-05	2.2e-05	0.00240797	0.00197146	0.000682484	0.000451408	0.000694635	0.000495859	0.038871	0.00913634	1	0.818724	0.283427	0.187464	0.288474	0.205924
Carmil2	Carmil2	Dhx15	Dhx15	0	0	1.39481	1.38229	0.00120441	0.00194576	0.330482	0.0589631	0	0	0.330482	0.563925	0.637042	0.135265	0.426909	0.109435	0.492682	0.0589631	0.000901979	0.00116895	0.00120441	0.00194576	0.0010625	0.00172811	0.000704074	0.00132284	0.463562	0.60077	0.618993	1	0.546058	0.888144	0.361851	0.679858
Carmil2	Carmil2	Rgag1	Rgag1	0	0	1.37611	1.8882	0.0014259	0.00193834	0.501362	0.158647	0	0	0.6063	0.158647	0.848264	0.873892	0.501362	0.939489	0.852961	0.27962	0.000841255	0.0018717	0.00130197	0.00140898	0.0013994	0.00119262	0.0014259	0.00193834	0.434007	0.965619	0.671693	0.726899	0.721956	0.615279	0.735629	1
Carmil2	Carmil2	Mndal	Mndal	0	0	3.55831	2.96225	0.00158045	0.00193633	0.02391	0.0554354	0	0	0.02391	0.0554354	0.93153	0.631678	0.724783	0.833742	0.609215	0.323558	0.00158045	0.00193633	0.00077568	0.00130002	0.000801631	0.000750554	0.000418283	0.00119028	0.816208	1	0.400592	0.67138	0.413994	0.387616	0.216018	0.614711
Carmil2	Carmil2	Hdac1	Hdac1	0	0	1.83173	1.35697	0.00164275	0.00191939	0.139439	0.210224	0	0	0.214825	0.81026	0.817546	0.953901	0.139439	0.214778	0.996871	0.210224	0.00142691	0.00133462	0.00128059	0.00181393	0.00164275	0.00191939	0.00142949	0.00164786	0.743418	0.695334	0.667187	0.945053	0.855869	1	0.744762	0.858531
Carmil2	Carmil2	RBM8	RBM8	0	0	1.53521	2.6497	0.00145918	0.00188618	0.361149	0.0231113	0	0	0.513222	0.0231113	0.49186	0.536397	0.361149	0.293312	0.599638	0.469212	0.000791299	0.00188618	0.00145918	0.00173477	0.00109741	0.00138308	0.00140462	0.00106189	0.419524	1	0.773616	0.919726	0.581814	0.733269	0.744688	0.562986
Carmil2	Carmil2	Atad3	Atad3	0	0	5.1908	3.95251	0.00178519	0.00188331	0.000332865	0.000346319	1	0	0.000332865	0.0149446	0.00366037	0.00380804	0.000583066	0.00136473	0.681583	0.000346319	0.00154641	0.00116117	0.00150534	0.00186721	0.00178519	0.00188331	0.000870322	0.00188257	0.821112	0.616556	0.799303	0.991446	0.9479	1	0.462123	0.999605
Carmil2	Carmil2	Rbm39	Rbm39	0	0	2.33862	2.3873	0.00127268	0.00185106	0.0595848	0.0130735	0	0	0.0595848	0.0130735	0.490866	0.543555	0.21286	0.220636	0.476616	0.299966	0.00123724	0.00185106	0.00116007	0.000930221	0.00122911	0.00184882	0.00127268	0.00130644	0.668399	1	0.626704	0.502535	0.664004	0.998794	0.687544	0.705782
Carmil2	Carmil2	Alyref	Alyref	0	0	2.03443	1.44911	0.00133794	0.00184979	0.48398	0.736667	0	0	0.48398	0.430483	0.690368	0.736667	0.945521	0.810535	0.0991817	0.746749	0.00114478	0.000563702	0.00133794	0.00184979	0.000906508	0.00138643	0.000321473	0.000830181	0.618873	0.304738	0.723295	1	0.49006	0.749507	0.173789	0.448797
Carmil2	Carmil2	Mcm3	Mcm3	0	0	1.90799	2.04927	0.00139315	0.00183379	0.00348289	0.00131425	0	0	0.727931	0.638978	0.297365	0.0473762	0.00348289	0.0485666	0.892121	0.00131425	0.000597249	0.000876406	0.00132357	0.00183379	0.00139315	0.00153272	0.000790083	0.00156483	0.32569	0.47792	0.721765	1	0.75971	0.835821	0.430846	0.853327
Carmil2	Carmil2	Cnn2	Cnn2	0	0	5.31191	4.58988	0.00159489	0.00182419	0.0202266	0.0362085	1	0	0.350033	0.782201	0.0202266	0.0362085	0.0606203	0.125885	0.0387491	0.415133	0.000273123	0.000300549	0.00159489	0.00182419	0.000654051	0.000624305	0.000723623	0.000433159	0.149723	0.164757	0.874299	1	0.358542	0.342236	0.396681	0.237452
Carmil2	Carmil2	Twf2	Twf2	0	0	0.738496	2.44497	0.000384578	0.00181953	NA	0.129587	0	0	0.269486	0.0296703	0.633134	0.129587	0.2861	0.169944	0.632285	0.806492	7.14e-05	8.28e-05	0.000384578	0.00181953	0.000171116	0.00143777	0.000327318	0.00060426	0.0392409	0.0455062	0.211361	1	0.094044	0.790186	0.179891	0.332096
Carmil2	Carmil2	Rplp1	Rplp1	0	0	1.09512	1.74215	0.00123933	0.00181712	0.726131	0.125211	0	0	0.363578	0.125211	0.726131	0.212379	0.811299	0.581022	0.493604	0.695191	0.000353353	0.00181712	0.00123933	0.000910951	0.000797515	0.00128648	0.000885397	0.00148327	0.194458	1	0.682031	0.501316	0.43889	0.707979	0.487253	0.816272
Carmil2	Carmil2	Sfxn1	Sfxn1	0	0	1.94536	1.75857	0.0016671	0.00181572	0.0875932	0.110428	0	0	0.342182	0.321235	0.202483	0.982257	0.0875932	0.374005	0.699895	0.110428	0.000970387	0.00139105	0.00159421	0.00132288	0.0016671	0.00181572	0.00072466	0.00157603	0.534436	0.766113	0.878003	0.728567	0.918146	1	0.399103	0.86799
Carmil2	Carmil2	Cul5	Cul5	0	0	1.09873	1.43587	0.00110473	0.00181467	0.915551	0.216094	0	0	0.915551	0.951501	0.0657949	0.152333	0.748729	0.817561	0.627887	0.216094	0.000890755	0.00113593	0.000749826	0.00112555	0.00110473	0.00174559	0.00110254	0.00181467	0.490863	0.625972	0.413202	0.620251	0.608776	0.961932	0.607569	1
Carmil2	Carmil2	Wdr1	Wdr1	0	0	0.790887	1.45648	0.000761547	0.00180564	NA	0.642185	0	0	0.55008	0.254005	0.672643	0.642185	0.541987	0.666609	0.57596	0.619266	0.000322503	0.000447368	0.000701939	0.00180564	0.0003274	0.00127479	0.000761547	0.000401663	0.178609	0.247761	0.388748	1	0.181321	0.706005	0.42176	0.222449
Carmil2	Carmil2	FAM120A	FAM120A	0	0	1.57304	1.07011	0.00160947	0.00178608	0.0467588	0.697116	0	0	0.0467588	0.0590285	0.171812	0.697116	0.690755	0.807507	0.422215	0.657255	0.00115737	0.000780849	0.00160947	0.00178608	0.0011679	0.00136899	0.000708437	0.00103833	0.647993	0.437185	0.901116	1	0.653887	0.766475	0.396643	0.581346
Carmil2	Carmil2	Dkc1	Dkc1	0	0	1.70257	1.34993	0.00150254	0.00177752	0.0634906	0.120259	0	0	0.0634906	0.120259	0.635577	0.645474	0.639489	0.871533	0.362467	0.815947	0.00150254	0.00174602	0.00119597	0.00177752	0.00113674	0.00164919	0.000689276	0.00128109	0.845304	0.98228	0.672831	1	0.639513	0.927807	0.387774	0.720716
Carmil2	Carmil2	Larp1	Larp1	0	0	1.82281	1.23465	0.00179267	0.00176943	0.00748202	0.29163	0	0	0.00748202	0.29163	0.19622	0.612111	0.284638	0.916766	0.491133	0.914094	0.00125012	0.001241	0.00179267	0.00176943	0.00137215	0.00126516	0.000368646	0.00101916	0.697355	0.692264	1	0.987039	0.765423	0.705743	0.205641	0.568516
Carmil2	Carmil2	Cltc	Cltc	0	0	0.965931	0.863923	0.00128635	0.00175411	NA	NA	0	0	0.957801	0.375912	0.314713	0.533182	0.110239	0.460804	0.487126	0.444494	0.000864545	0.000678547	0.00110832	0.00175411	0.000914036	0.00144767	0.00128635	0.00110964	0.492869	0.386833	0.631841	1	0.521083	0.825305	0.733335	0.632594
Carmil2	Carmil2	Rab1	Rab1	0	0	1.29083	0.746235	0.00241836	0.00173118	0.718374	NA	0	0	0.479491	0.49476	0.18001	0.357923	0.295	0.0641579	0.718374	0.363821	0.000657538	0.000894113	0.00119878	0.00173118	0.00104923	0.00117344	0.00241836	0.00115443	0.271895	0.369719	0.495701	0.715851	0.433861	0.48522	1	0.47736
Carmil2	Carmil2	Wibg	Wibg	0	0	2.96915	3.60234	0.00134816	0.00172672	0.0670361	0.00358938	0	0	0.263659	0.00358938	0.0670361	0.810806	0.819627	0.722153	0.896042	0.280839	0.00106658	0.00172672	0.00134816	0.000861571	0.000441755	0.000531929	0.000667733	0.000776226	0.617691	1	0.780766	0.498963	0.255834	0.308057	0.386706	0.449537
Carmil2	Carmil2	Eri1	Eri1	0	0	2.79338	2.47469	0.00130915	0.00172404	0.0165938	0.0223663	0	0	0.0165938	0.0223663	0.445153	0.709466	0.753696	0.543405	0.456174	0.732699	0.00130915	0.00172404	0.00114626	0.00126631	0.000809008	0.00115044	0.000286144	0.000850082	0.759351	1	0.664871	0.734503	0.469252	0.667296	0.165973	0.493077
Carmil2	Carmil2	Psma3	Psma3	0	0	2.70513	1.51835	0.00360655	0.00172252	0.0862593	0.362999	0	0	0.92293	0.352013	0.605337	0.262442	0.764496	0.935125	0.0862593	0.362999	0.000747908	0.000448729	0.00105322	0.00102358	0.00130514	0.00145276	0.00360655	0.00172252	0.207375	0.12442	0.29203	0.28381	0.361879	0.40281	1	0.477608
Carmil2	Carmil2	Lad1	Lad1	0	0	0.570509	3.58248	0.000120344	0.0017143	NA	0.0307444	0	0	0.535052	0.00466423	0.330806	0.0307444	0.0494424	0.677141	0.0976475	0.537871	0.000120344	3.14e-05	8.16e-05	0.0017143	5.14e-05	0.000223867	6.56e-05	0.000110713	0.0702002	0.0183165	0.0475997	1	0.0299831	0.130588	0.0382664	0.0645821
Carmil2	Carmil2	Twf1	Twf1	0	0	0.574643	3.64798	0.000220082	0.00171388	NA	0.0355044	0	0	0.218603	0.127113	0.516077	0.0355044	0.0191073	0.489115	0.661082	0.559273	8.14e-05	6.17e-05	0.000155737	0.00171388	7.35e-05	0.000777904	0.000220082	0.000539405	0.0474945	0.0360001	0.0908679	1	0.0428851	0.453884	0.128411	0.314727
Carmil2	Carmil2	Rbm33	Rbm33	0	0	1.73011	0.845549	0.00177042	0.00167275	0.0968852	NA	0	0	0.0968852	0.318596	0.671125	0.0536676	0.618245	0.712501	0.513226	0.197837	0.00177042	0.00090988	0.00153071	0.00107776	0.00130776	0.00167275	0.000788468	0.000947509	1	0.513935	0.864604	0.608761	0.738673	0.944836	0.445357	0.535189
Carmil2	Carmil2	Immt	Immt	0	0	3.8314	3.8454	0.0011365	0.00167175	0.000221728	0.00384284	0	0	0.000221728	0.00384284	0.789287	0.12277	0.647591	0.649906	0.73133	0.907666	0.0011365	0.00167175	0.000665424	0.000478258	0.000390392	0.000501642	0.000639485	0.000432357	0.679827	1	0.398039	0.286082	0.233522	0.300069	0.382523	0.258625
Carmil2	Carmil2	Upf1	Upf1	0	0	2.14368	1.35587	0.00201219	0.00165063	0.0037189	0.342721	0	0	0.0458684	0.533089	0.153821	0.979349	0.0037189	0.342721	0.913745	0.552558	0.000997669	0.00108834	0.00179579	0.00141252	0.00201219	0.00165063	0.00124482	0.00125825	0.495812	0.540875	0.892455	0.701981	1	0.820314	0.618636	0.625315
Carmil2	Carmil2	Gm16494	Gm16494	0	0	1.63368	1.15381	0.00165091	0.00164044	0.665963	0.599884	0	0	0.665963	0.866709	0.781075	0.396324	0.584934	0.215985	0.92223	0.599884	0.00151761	0.0013626	0.00125058	0.00141313	0.000886576	0.000882558	0.00165091	0.00164044	0.919262	0.825366	0.757513	0.855973	0.537024	0.53459	1	0.993659
Carmil2	Carmil2	Pfkp	Pfkp	0	0	1.48605	1.05818	0.00158961	0.00163541	0.12023	0.759286	0	0	0.804485	0.147631	0.487736	0.98275	0.12023	0.228896	0.588601	0.759286	0.000782738	0.000487818	0.00150901	0.00163541	0.00158961	0.00119231	0.000732947	0.00118374	0.478619	0.298285	0.922713	1	0.971994	0.729061	0.448174	0.723822
Carmil2	Carmil2	37135	37135	0	0	5.85486	2.90159	0.002374	0.00163348	0.000241093	0.00495103	1	0	0.708198	0.162495	0.00732322	0.0128398	0.000241093	0.00495103	0.151979	0.0376296	0.000193309	0.000729448	0.0014804	0.00163348	0.002374	0.00162228	0.00131782	0.00110875	0.0814274	0.307265	0.62359	0.688069	1	0.683351	0.555106	0.467038
Carmil2	Carmil2	Eif2s3x	Eif2s3x	0	0	3.21604	2.0965	0.00202361	0.00163295	0.0261476	0.397963	0	0	0.110151	0.397963	0.206631	0.836752	0.0261476	0.554118	0.81917	0.636673	0.00170916	0.00163295	0.00155291	0.00113264	0.00202361	0.00147014	0.000821959	0.000690148	0.844609	0.80695	0.767398	0.559714	1	0.726492	0.406184	0.341048
Carmil2	Carmil2	Myh14	Myh14	0	0	1.84646	5.80998	0.000416666	0.00162345	0.408638	0.116228	0	0	0.000158988	0.246928	0.841909	0.116228	0.134313	0.580784	0.408638	0.771021	4.42e-06	4.47e-05	0.000176406	0.00162345	7.72e-05	0.000467472	0.000416666	0.000238402	0.00272259	0.0275339	0.108661	1	0.047553	0.287949	0.256654	0.146849
Carmil2	Carmil2	H3f3a	H3f3a	0	0	1.2377	2.18244	0.000771519	0.0015993	0.565563	0.0612826	0	0	0.565563	0.272835	0.125688	0.145457	0.553413	0.513063	0.688622	0.0612826	0.000622522	0.00129236	0.000404177	0.00051961	0.000546769	0.00153778	0.000771519	0.0015993	0.389246	0.808079	0.252721	0.324898	0.34188	0.961531	0.48241	1
Carmil2	Carmil2	Cltb	Cltb	0	0	2.92317	2.98656	0.00159882	0.00159879	0.241011	0.165156	0	0	0.597259	0.376377	0.241011	0.473414	0.392096	0.165156	0.618175	0.45983	0.000428496	0.000856993	0.00159882	0.00141225	0.00102847	0.00159879	0.000317379	0.000627361	0.268007	0.536016	1	0.883309	0.643269	0.999981	0.198508	0.39239
Carmil2	Carmil2	Atp5j2	Atp5j2	0	0	2.64829	1.88847	0.0010496	0.00156522	0.0174749	0.0514321	0	0	0.0174749	0.527431	0.301204	0.127316	0.241574	0.0514321	0.466206	0.246311	0.0010496	0.000859872	0.00099645	0.00156522	0.000893773	0.00155114	0.000810459	0.000879943	0.670579	0.549361	0.636619	1	0.57102	0.991002	0.517791	0.562184
Carmil2	Carmil2	Gzma	Gzma	0	0	0.960625	2.74458	0.000494209	0.00155796	NA	0.403805	0	0	0.749526	0.741743	0.790471	0.738819	0.813104	0.403805	0.874673	0.886239	0.000221215	0.000340236	0.000438526	0.000347957	0.000261389	0.00155796	0.000494209	0.000556077	0.14199	0.218385	0.281474	0.223341	0.167776	1	0.317215	0.356926
Carmil2	Carmil2	Ilf3	Ilf3	0	0	1.97574	1.57598	0.00133074	0.00155572	0.00399684	0.0339503	0	0	0.00399684	0.0339503	0.633401	0.616811	0.78262	0.874317	0.511238	0.326809	0.00133074	0.00155572	0.00103449	0.00127116	0.00106552	0.00137079	0.000779951	0.0014475	0.855384	1	0.664959	0.817086	0.684906	0.881124	0.501343	0.930432
Carmil2	Carmil2	Ppia	Ppia	0	0	1.98333	0.838345	0.00324569	0.00155515	0.430637	NA	0	0	0.884563	0.655434	0.443921	0.103939	0.430637	0.73757	0.600442	0.635083	0.000826461	0.000817203	0.000978211	0.000529056	0.00287738	0.00155515	0.00324569	0.000990897	0.254633	0.251781	0.301387	0.163002	0.886523	0.479144	1	0.305296
Carmil2	Carmil2	Gimap7	Gimap7	0	0	1.19823	1.17194	0.00152003	0.00155475	0.434645	0.477369	0	0	0.914576	0.568318	0.57542	0.495876	0.434645	0.714869	0.553401	0.477369	0.000799354	0.000839833	0.00124899	0.001552	0.00152003	0.00149039	0.0010781	0.00155475	0.514135	0.540171	0.803335	0.998225	0.977668	0.958599	0.693423	1
Carmil2	Carmil2	Tkt	Tkt	0	0	3.46347	1.54513	0.00350118	0.00153573	0.283082	0.592777	0	0	0.608977	0.592777	0.433888	0.00925868	0.283082	0.869741	0.345204	0.860924	0.00114632	0.00153573	0.00200548	0.000263459	0.00350118	0.00144458	0.00247108	0.000889521	0.32741	0.438633	0.572803	0.0752487	1	0.412599	0.705787	0.254064
Carmil2	Carmil2	Lck	Lck	0	0	1.49336	2.29147	0.00116926	0.0015267	0.112943	0.0245268	0	0	0.727893	0.934302	0.687791	0.7062	0.112943	0.116801	0.494098	0.0245268	0.000520883	0.00065395	0.000849537	0.000844979	0.000933399	0.0011944	0.00116926	0.0015267	0.341183	0.428342	0.556453	0.553468	0.611384	0.78234	0.765877	1
Carmil2	Carmil2	Lyar	Lyar	0	0	2.89758	1.82443	0.00164615	0.00151907	0.000557352	0.0596018	0	0	0.000557352	0.0596018	0.879632	0.78279	0.217857	0.648379	0.691663	0.679413	0.00164615	0.00151907	0.000935959	0.00105577	0.00130709	0.00128087	0.000570116	0.00107999	1	0.922802	0.568576	0.641359	0.794031	0.778102	0.346334	0.65607
Carmil2	Carmil2	Ybx3	Ybx3	0	0	2.60882	1.90922	0.00141306	0.00151562	0.00266316	0.0220322	0	0	0.00266316	0.11033	0.133968	0.881532	0.0465823	0.0220322	0.829959	0.171909	0.00141306	0.00151562	0.00141117	0.00131261	0.00102352	0.00139145	0.00108561	0.00105754	0.932334	1	0.931088	0.866059	0.675313	0.918078	0.716282	0.697762
Carmil2	Carmil2	Impdh2	Impdh2	0	0	1.49756	1.11383	0.00160697	0.00151438	0.353707	0.636513	0	0	0.745253	0.899422	0.74457	0.780828	0.353707	0.330731	0.943666	0.636513	0.000855769	0.00111517	0.00110883	0.00151438	0.00160697	0.000840186	0.00136201	0.00124993	0.532537	0.693962	0.690017	0.942385	1	0.52284	0.847566	0.777817
Carmil2	Carmil2	Nedd8	Nedd8	0	0	1.09635	1.24359	0.00138822	0.00151069	0.753556	0.446128	0	0	0.248897	0.184237	0.201789	0.770172	0.753556	0.667643	0.822861	0.446128	0.000538925	0.000535549	0.000776503	0.00151069	0.0011302	0.00146417	0.00138822	0.00127034	0.356742	0.354507	0.514007	1	0.748138	0.969207	0.918932	0.840905
Carmil2	Carmil2	Rbm22	Rbm22	0	0	1.90328	2.09707	0.000947395	0.00150144	0.0578441	0.0680474	0	0	0.753461	0.333142	0.133436	0.0680474	0.0578441	0.231343	0.403704	0.275217	0.000300909	0.000302239	0.000947395	0.00150144	0.000944265	0.00098801	0.000276094	0.000334791	0.200414	0.2013	0.630991	1	0.628907	0.658042	0.183886	0.22298
Carmil2	Carmil2	40057	40057	0	0	1.78085	2.161	0.00103182	0.00147249	0.185599	0.0988678	0	0	0.185599	0.909113	0.991669	0.846671	0.275175	0.353768	0.370413	0.0988678	0.000778413	0.00057937	0.00075747	0.000851195	0.00103182	0.0012645	0.000319367	0.00147249	0.528638	0.393464	0.514415	0.578066	0.700731	0.858751	0.21689	1
Carmil2	Carmil2	Myh10	Myh10	0	0	0.545228	2.01865	0.000320804	0.00147075	NA	0.261921	0	0	0.0347888	3.96e-05	0.372474	0.261921	0.0513377	0.834851	0.534883	0.387006	8.64e-05	6.85e-06	0.000160487	0.00147075	3.83e-05	0.000448932	0.000320804	0.000188485	0.0587454	0.00465748	0.109119	1	0.0260411	0.305239	0.218122	0.128155
Carmil2	Carmil2	Hist1h3i	Hist1h3i	0	0	0.926323	1.32462	0.000819551	0.00146947	NA	0.745932	0	0	0.590116	0.745932	0.262682	0.368688	0.221246	0.752627	0.334526	0.672527	0.000564823	0.00112828	0.000365808	0.000760255	0.000622949	0.00146947	0.000819551	0.000890329	0.384373	0.767819	0.24894	0.517369	0.423929	1	0.557721	0.605886
Carmil2	Carmil2	Srsf6	Srsf6	0	0	3.85239	2.2548	0.00153664	0.00146191	0.030805	0.102055	0	0	0.030805	0.102055	0.52776	0.210431	0.395011	0.491142	0.684435	0.118192	0.00153664	0.00131815	0.000900957	0.00146191	0.000854924	0.00100669	0.000982238	0.00132198	1	0.857816	0.586317	0.951368	0.55636	0.655122	0.639212	0.860306
Carmil2	Carmil2	Psma2	Psma2	0	0	1.50713	1.31576	0.00203742	0.00145538	0.251103	0.454288	0	0	0.251103	0.454288	0.180408	0.167811	0.987023	0.497789	0.457026	0.51944	0.00104296	0.00142298	0.00077158	0.00074492	0.00110948	0.0011832	0.00203742	0.00145538	0.511903	0.698421	0.378704	0.365618	0.544552	0.580735	1	0.714322
Carmil2	Carmil2	Ruvbl2	Ruvbl2	0	0	2.30641	1.73968	0.00160959	0.00145264	0.00337759	0.021207	0	0	0.0467273	0.021207	0.155874	0.327031	0.00337759	0.712296	0.890394	0.0978044	0.00102363	0.0011937	0.00128295	0.00145264	0.00160959	0.00109308	0.0007795	0.00104968	0.63596	0.741616	0.797069	0.902492	1	0.679106	0.484286	0.652142
Carmil2	Carmil2	Ifggd1	Ifggd1	0	0	1.46373	1.25372	0.00116933	0.00143567	0.339411	0.446009	0	0	0.90547	0.664466	0.339411	0.446009	0.433418	0.646161	0.824183	0.708345	0.00053355	0.000568527	0.00116933	0.00143567	0.0011014	0.00119479	0.00082995	0.00092787	0.371637	0.396	0.81448	1	0.767167	0.832217	0.57809	0.646295
Carmil2	Carmil2	Bclaf1	Bclaf1	0	0	1.45369	0.882389	0.00178386	0.00143567	0.488785	NA	0	0	0.488785	0.386397	0.503026	0.226555	0.694414	0.0866545	0.3569	0.644832	0.00136107	0.000818982	0.00178386	0.00141662	0.0012931	0.00143567	0.000797924	0.00128789	0.762987	0.459106	1	0.794133	0.724888	0.804811	0.447301	0.721969
Carmil2	Carmil2	B4galnt1	B4galnt1	0	0	2.95558	2.75839	0.000990729	0.00140714	0.000693773	0.0010397	0	0	0.0497519	0.150006	0.0164035	0.0010397	0.000693773	0.0388255	0.722757	0.0025416	0.000499241	0.000687617	0.000835392	0.00140714	0.000990729	0.000972038	0.000554706	0.000933116	0.354791	0.488663	0.593681	1	0.704073	0.69079	0.394208	0.663129
Carmil2	Carmil2	Anxa1	Anxa1	0	0	0.51834	1.005	0.000654433	0.00140383	NA	0.996746	0	0	0.331746	0.431298	0.306108	0.0530712	0.000364037	0.996746	0.384464	0.12948	0.000191225	0.000383915	0.000654433	0.000288428	6.39e-05	0.00140383	0.000322712	0.000147061	0.136216	0.273476	0.466175	0.205457	0.0455182	1	0.229879	0.104757
Carmil2	Carmil2	Psmc1	Psmc1	0	0	2.81197	3.19467	0.00136784	0.00139807	0.0434174	0.00117485	0	0	0.328739	0.861684	0.864716	0.851118	0.0434174	0.131838	0.161005	0.00117485	0.000426837	0.000459755	0.000489024	0.000579391	0.000808241	0.000852193	0.00136784	0.00139807	0.305304	0.328849	0.349784	0.414421	0.578111	0.609548	0.978376	1
Carmil2	Carmil2	Myl10	Myl10	0	0	0.82424	1.94116	0.000518401	0.00139711	NA	0.24125	0	0	0.148096	0.048008	0.366206	0.462297	0.584686	0.24125	0.742561	0.694966	9.58e-05	0.00012311	0.000237494	0.00139711	0.00030679	0.00129851	0.000518401	0.000521966	0.0685703	0.0881178	0.16999	1	0.219589	0.929426	0.371053	0.373605
Carmil2	Carmil2	Ruvbl1	Ruvbl1	0	0	2.4807	2.69723	0.00121305	0.00138399	0.00389971	0.000698132	0	0	0.00389971	0.000698132	0.261659	0.708513	0.0792959	0.77434	0.83227	0.00177567	0.000868503	0.00138399	0.000906088	0.00100332	0.00121305	0.000840934	0.000766589	0.00112669	0.627536	1	0.654693	0.724947	0.876486	0.607616	0.553898	0.814088
Carmil2	Carmil2	Tgm3	Tgm3	0	0	1.70621	1.27087	0.00178247	0.00138324	0.497371	0.646686	0	0	0.614004	0.724726	0.848556	0.759209	0.140407	0.652259	0.497371	0.646686	0.000244725	0.000457564	0.00109279	0.00108941	0.000127344	0.00138324	0.00178247	0.00112948	0.137296	0.256703	0.613078	0.611179	0.0714426	0.776025	1	0.633663
Carmil2	Carmil2	Gnb2	Gnb2	1	0	7.28615	3.35119	0.00244798	0.00137482	0.000833842	0.0283174	2	0	0.00286143	0.0283174	0.000833842	0.34499	0.0306363	0.285223	0.0148228	0.847428	0.000926745	0.000848789	0.00244798	0.00137482	0.00168792	0.000871396	0.00139613	0.000372142	0.378576	0.346731	1	0.561614	0.689515	0.355966	0.570319	0.15202
Carmil2	Carmil2	Tfam	Tfam	0	0	4.05515	4.23257	0.000942544	0.00137299	0.00784301	0.0081655	0	0	0.00784301	0.0081655	0.741001	0.697941	0.272796	0.749826	0.743798	0.346821	0.000942544	0.00137299	0.000442184	0.00039751	0.000729477	0.000345418	0.000472342	0.000655453	0.68649	1	0.322059	0.289521	0.531305	0.251581	0.344024	0.477391
Carmil2	Carmil2	S100a10	S100a10	0	0	1.50806	1.98881	0.000690982	0.00135849	0.476761	0.386871	0	0	0.476761	0.506242	0.906736	0.386871	0.390674	0.293916	0.279796	0.48021	0.000512105	0.00031845	0.000690982	0.00135849	0.000336596	0.000284169	0.000378644	0.000822545	0.376965	0.234414	0.508638	1	0.247771	0.209179	0.278723	0.605483
Carmil2	Carmil2	Eprs	Eprs	0	0	1.28632	1.31783	0.00099066	0.00135554	0.16664	0.0364824	0	0	0.637649	0.503387	0.728003	0.480646	0.16664	0.336958	0.541239	0.0364824	0.000694513	0.00104282	0.00099066	0.00135554	0.000927205	0.00115635	0.000721462	0.00105194	0.51235	0.769297	0.730822	1	0.68401	0.853052	0.532231	0.776027
Carmil2	Carmil2	Eif2s2	Eif2s2	0	0	2.13373	1.722	0.0011442	0.00135336	0.240877	0.118641	0	0	0.240877	0.118641	0.690075	0.629404	0.393494	0.365414	0.456383	0.640879	0.0011442	0.00135336	0.000821095	0.000941152	0.000561392	0.00124133	0.000339433	0.000717165	0.845453	1	0.606707	0.695417	0.414812	0.917221	0.250807	0.529913
Carmil2	Carmil2	Klf13	Klf13	0	0	5.46997	3.38982	0.00150325	0.00135087	0.000763929	0.00736866	1	0	0.000763929	0.00736866	0.886596	0.720166	0.908076	0.536957	0.808831	0.588642	0.00150325	0.00135087	0.000454503	0.000679051	0.00044468	0.000953843	0.000613446	0.000579356	1	0.898633	0.302347	0.451722	0.295813	0.634521	0.40808	0.385403
Carmil2	Carmil2	Ywhab	Ywhab	0	0	2.38458	1.73721	0.00141387	0.00133589	0.157807	0.186489	0	0	0.885155	0.549627	0.201997	0.451563	0.157807	0.186489	0.48985	0.967021	0.000366858	0.000281371	0.00125127	0.0012747	0.00141387	0.00133589	0.00121796	0.000637341	0.259472	0.199008	0.885	0.901573	1	0.94485	0.861442	0.450779
Carmil2	Carmil2	Dpysl2	Dpysl2	0	0	3.96396	4.88765	0.000831571	0.00132903	0.0339353	0.00163202	0	0	0.960789	0.0350667	0.0339353	0.00163202	0.175035	0.486097	0.370855	0.241344	0.000127334	0.000528644	0.000831571	0.00132903	0.000479538	0.000306614	0.000434485	0.000286241	0.0958095	0.397766	0.625696	1	0.360817	0.230705	0.326918	0.215375
Carmil2	Carmil2	Atp6v0c	Atp6v0c	0	0	0.689722	2.31782	0.000499134	0.00132861	NA	0.256956	0	0	0.124904	0.395141	0.265114	0.699164	0.222023	0.273071	0.716233	0.256956	0.0001586	0.000958819	0.000353027	0.000515945	0.000316962	0.00132861	0.000499134	0.00125997	0.119373	0.721672	0.265712	0.388335	0.238567	1	0.375682	0.948341
Carmil2	Carmil2	Rbbp7	Rbbp7	0	0	2.17073	1.47187	0.00149716	0.00131789	0.0371032	0.0710437	0	0	0.189911	0.877803	0.0371032	0.154079	0.951918	0.731074	0.424046	0.0710437	0.000758312	0.000594875	0.00149716	0.00131789	0.000559374	0.000829032	0.00103161	0.00088563	0.506501	0.397336	1	0.88026	0.373624	0.553737	0.689045	0.59154
Carmil2	Carmil2	Rnps1	Rnps1	0	0	1.17876	1.07179	0.000822979	0.00128915	0.245044	0.50061	0	0	0.245044	0.670074	0.499691	0.50061	0.0669451	0.688492	0.225216	0.46062	0.000624998	0.000686271	0.000822979	0.00128915	0.00036236	0.00106769	0.000417412	0.000755239	0.484815	0.532345	0.63839	1	0.281085	0.828216	0.323789	0.585844
Carmil2	Carmil2	Arg1	Arg1	0	0	3.98562	1.41901	0.00310671	0.00128213	0.159848	0.413171	0	0	0.69235	0.904206	0.615699	0.76538	0.719947	0.413171	0.159848	0.701009	0.000264125	0.000643089	0.000564004	0.000916829	0.000528661	0.00128213	0.00310671	0.000880123	0.0850176	0.207	0.181544	0.295112	0.170167	0.412698	1	0.283297
Carmil2	Carmil2	Psmc4	Psmc4	0	0	2.68062	2.86048	0.00140729	0.00127784	0.00156193	0.000229943	0	0	0.164226	0.882085	0.489004	0.247276	0.0407295	0.173859	0.00156193	0.000229943	0.000201789	0.000395579	0.000429602	0.000478124	0.000766937	0.000862031	0.00140729	0.00127784	0.143388	0.281092	0.305269	0.339748	0.544974	0.612546	1	0.908016
Carmil2	Carmil2	Vdac2	Vdac2	0	0	2.3705	1.78084	0.00199821	0.00127736	0.104641	0.0664259	0	0	0.734274	0.0664259	0.276856	0.604578	0.331498	0.801617	0.104641	0.113304	0.00055747	0.00113619	0.00112015	0.000853275	0.000966765	0.000997321	0.00199821	0.00127736	0.278985	0.568602	0.560577	0.42702	0.483816	0.499107	1	0.639254
Carmil2	Carmil2	Memo1	Memo1	0	0	5.74997	4.0349	0.00147334	0.00127345	7.58e-05	0.00088024	1	0	0.00898369	0.117509	0.0078095	0.673675	7.58e-05	0.00088024	0.000812093	0.102791	4.43e-05	8.04e-05	0.00119701	0.000557254	0.00147334	0.00127345	0.00140843	0.000535379	0.0300677	0.0545698	0.812444	0.378224	1	0.864328	0.955946	0.363377
Carmil2	Carmil2	Eif2s1	Eif2s1	0	0	1.94447	1.35321	0.00124486	0.00126971	0.0159303	0.274432	0	0	0.0159303	0.274432	0.881753	0.450244	0.714769	0.965734	0.71996	0.634187	0.00124486	0.00126971	0.00117314	0.000948324	0.000678993	0.00126792	0.00101959	0.001186	0.980433	1	0.923947	0.746884	0.534763	0.998594	0.803008	0.934073
Carmil2	Carmil2	Lyz1	Lyz1	0	0	1.25997	1.94285	0.000947195	0.00126438	0.393531	0.596848	0	0	0.517759	0.596848	0.67231	0.648516	0.820284	0.770455	0.393531	0.806341	0.000288503	0.00126438	0.000819421	0.000761955	0.000595399	0.00119777	0.000947195	0.000818143	0.228178	1	0.648082	0.602632	0.470902	0.947318	0.749139	0.647071
Carmil2	Carmil2	Eif3h	Eif3h	0	0	1.28	1.08703	0.00106258	0.00125655	0.83457	0.910569	0	0	0.83457	0.932821	0.878955	0.528671	0.814156	0.833643	0.678654	0.910569	0.00106258	0.000960334	0.0010535	0.000604691	0.000853994	0.00112223	0.000895668	0.00125655	0.845633	0.764262	0.838408	0.481231	0.679634	0.893107	0.712799	1
Carmil2	Carmil2	Tmsb4x	Tmsb4x	0	0	1.11332	1.52473	0.00116904	0.0012526	0.321747	0.293406	0	0	0.821541	0.293406	0.321747	0.15744	0.468369	0.129105	0.355879	0.505356	0.000579532	0.0012526	0.00116904	0.000970197	0.00104242	0.00061699	0.000809893	0.000856405	0.462663	1	0.933286	0.774545	0.832206	0.492567	0.646569	0.683701
Carmil2	Carmil2	Ilf2	Ilf2	0	0	1.41147	1.31925	0.000897789	0.00123123	0.088476	0.110216	0	0	0.088476	0.110216	0.94627	0.680264	0.486266	0.435697	0.596803	0.954707	0.000716302	0.000981227	0.000897789	0.00123123	0.000886182	0.00117678	0.000722958	0.000774806	0.581777	0.796947	0.729179	1	0.719752	0.955777	0.587183	0.629293
Carmil2	Carmil2	Sf3b3	Sf3b3	0	0	1.67393	1.47887	0.000947323	0.00122039	0.260675	0.223781	0	0	0.260675	0.765886	0.431891	0.496005	0.47908	0.807618	0.676409	0.223781	0.000749414	0.00077187	0.000947323	0.00122039	0.000852021	0.000940678	0.000707473	0.00103211	0.614077	0.632478	0.776245	1	0.698154	0.770801	0.57971	0.845725
Carmil2	Carmil2	Samhd1	Samhd1	0	0	1.60523	1.40668	0.00111219	0.00120685	0.123248	0.233717	0	0	0.461154	0.280015	0.657395	0.233717	0.678337	0.584165	0.123248	0.414734	0.000551434	0.000273246	0.000874834	0.00120685	0.000692531	0.000547906	0.00111219	0.000430042	0.45692	0.226412	0.72489	1	0.573833	0.453996	0.921561	0.356334
Carmil2	Carmil2	Cdc5l	Cdc5l	0	0	2.38202	1.70976	0.00114605	0.00120562	0.0168262	0.317112	0	0	0.0168262	0.317112	0.854309	0.18689	0.0446669	0.440285	0.680396	0.88441	0.00114605	0.00120562	0.000772592	0.000792107	0.0011285	0.00076968	0.000658083	0.0007809	0.950592	1	0.640826	0.657013	0.936033	0.638411	0.545847	0.647717
Carmil2	Carmil2	Prps1	Prps1	0	0	1.58577	1.30618	0.00135549	0.0011944	0.104385	0.294319	0	0	0.970422	0.417525	0.61091	0.613686	0.104385	0.666171	0.446639	0.294319	0.000564012	0.000471248	0.00110983	0.00113179	0.00135549	0.0011944	0.000753243	0.00116763	0.416094	0.347659	0.818765	0.834967	1	0.881153	0.555698	0.861404
Carmil2	Carmil2	Dhx9	Dhx9	0	0	1.12569	0.960233	0.000908416	0.00119196	0.367394	NA	0	0	0.367394	0.202936	0.875323	0.890121	0.481589	0.0598752	0.37686	0.36595	0.000615978	0.000566127	0.000908416	0.00119196	0.000673756	0.000909628	0.000507836	0.000720187	0.516777	0.474955	0.76212	1	0.565251	0.763136	0.426051	0.604204
Carmil2	Carmil2	Gvin1	Gvin1	0	0	5.07164	3.85982	0.00126877	0.00118975	0.000109277	0.000436013	1	0	0.085865	0.386445	0.00126967	0.00070634	0.000109277	0.00213706	0.160702	0.000436013	0.000291094	0.00036018	0.00106074	0.00118975	0.00126877	0.000946748	0.00102962	0.00100982	0.229431	0.283882	0.836039	0.93772	1	0.746196	0.811516	0.795907
Carmil2	Carmil2	Psmb4	Psmb4	0	0	1.0832	1.11229	0.00111793	0.00118897	0.85487	0.776331	0	0	0.768508	0.292055	0.366231	0.357653	0.378691	0.776331	0.85487	0.865533	0.000492163	0.000587431	0.000481195	0.000525658	0.00053831	0.00118897	0.00111793	0.000857553	0.413941	0.494068	0.404717	0.442113	0.452754	1	0.940249	0.721258
Carmil2	Carmil2	1110004F10Rik	1110004F10Rik	0	0	1.19913	1.60464	0.000628178	0.00118871	0.406077	0.407303	0	0	0.406077	0.664159	0.135996	0.242006	0.607964	0.407303	0.19635	0.67568	0.000487157	0.00067138	0.00055079	0.000849665	0.000607407	0.00118871	0.000628178	0.000519159	0.409821	0.564799	0.463353	0.714781	0.510982	1	0.528455	0.436743
Carmil2	Carmil2	Fus	Fus	0	0	1.34866	1.00124	0.00141625	0.00117973	0.695428	0.975315	0	0	0.904252	0.253713	0.695428	0.774153	0.799515	0.975315	0.131636	0.804855	0.000577024	0.000309516	0.00141625	0.0011364	0.000740621	0.00117973	0.000478421	0.000816087	0.407432	0.218547	1	0.802403	0.522947	0.832996	0.337809	0.576233
Carmil2	Carmil2	Aars	Aars	0	0	10.1163	4.70941	0.001986	0.00117828	1.72e-06	0.000258851	1	0	0.000102024	0.00204997	0.0131183	0.00767517	1.72e-06	0.00499577	0.0300241	0.000258851	1.24e-05	2.1e-05	0.000909005	0.00110726	0.001986	0.00117828	0.00117565	0.000966869	0.0062437	0.010574	0.457706	0.55753	1	0.593293	0.591969	0.486842
Carmil2	Carmil2	Gsn	Gsn	0	0	1.54826	1.43106	0.00100519	0.00115618	0.68994	0.514141	0	0	0.00661269	0.000213774	0.454809	0.514141	0.00281672	0.734808	0.68994	0.486536	8.49e-05	3.03e-05	0.000286447	0.00115618	8.53e-05	0.000449456	0.00100519	0.000312152	0.0734315	0.026207	0.247753	1	0.0737775	0.388743	0.869403	0.269986
Carmil2	Carmil2	Calr	Calr	0	0	4.94182	2.80723	0.00196933	0.0011524	0.0339187	0.0773054	0	0	0.157979	0.0773054	0.0559261	0.0306205	0.0339187	0.641611	0.811942	0.866359	0.000951178	0.0011524	0.00168732	9.08e-05	0.00196933	0.000332645	0.000508806	0.000382275	0.482996	0.585175	0.856802	0.0461071	1	0.168913	0.258365	0.194115
Carmil2	Carmil2	Rbm14	Rbm14	0	0	1.05377	0.41649	0.00201594	0.00114065	0.777241	NA	0	0	0.777241	0.159825	0.903067	0.00575205	0.0575991	0.0034264	0.223793	0.102524	0.0012722	0.000209445	0.00201594	0.00114065	0.00126674	0.00094303	0.000924867	0.000764368	0.63107	0.103894	1	0.565816	0.62836	0.467786	0.458776	0.379161
Carmil2	Carmil2	Pgk1	Pgk1	0	0	2.28226	0.794516	0.00302399	0.00114017	0.401814	NA	0	0	0.861186	0.683714	0.86439	0.0167259	0.401814	0.494205	0.475395	0.75922	0.000695012	0.000888751	0.00169307	0.000374212	0.00302399	0.00114017	0.00232429	0.00110093	0.229833	0.293901	0.559879	0.123748	1	0.377044	0.768618	0.364067
Carmil2	Carmil2	Tgm1	Tgm1	0	0	2.191	1.34782	0.00213415	0.00111713	0.508494	0.591503	0	0	0.568788	0.788123	0.910767	0.267103	0.486962	0.90987	0.508494	0.591503	0.000194519	0.000489196	0.000836608	0.000592127	0.000504144	0.00110159	0.00213415	0.00111713	0.0911458	0.229223	0.392009	0.277453	0.236227	0.516173	1	0.523455
Carmil2	Carmil2	Kbtbd11	Kbtbd11	0	0	3.18546	3.85721	0.000700212	0.00110972	0.0584185	0.000296287	0	0	0.549903	0.416472	0.271099	0.000296287	0.0584185	0.28762	0.642728	0.213157	0.000176064	0.000195445	0.000537293	0.00110972	0.000700212	0.000487593	0.000391679	0.000397689	0.158656	0.176121	0.484169	1	0.63098	0.439383	0.352952	0.358368
Carmil2	Carmil2	Limd2	Limd2	0	0	0.931922	1.86762	0.000482497	0.00110775	NA	0.554109	0	0	0.667536	0.654339	0.856582	0.554109	0.642698	0.566937	0.0625802	0.672908	0.00030466	0.000311174	0.000482497	0.00110775	0.000407569	0.000707528	0.000191642	0.00050001	0.275026	0.280906	0.435564	1	0.367925	0.638707	0.173001	0.451374
Carmil2	Carmil2	Pa2g4	Pa2g4	0	0	2.148	0.959983	0.00245272	0.001103	0.251995	NA	0	0	0.580892	0.934182	0.251995	0.0832382	0.476397	0.904811	0.270108	0.567776	0.00109823	0.000797307	0.00182203	0.000326944	0.00186765	0.001103	0.00245272	0.000345523	0.447761	0.32507	0.742858	0.133298	0.761462	0.449702	1	0.140873
Carmil2	Carmil2	Psmb1	Psmb1	0	0	2.92842	1.45411	0.00259789	0.00109768	0.141891	0.344283	0	0	0.528864	0.344283	0.296223	0.126118	0.961989	0.897838	0.141891	0.454535	0.000360454	0.00100586	0.000496893	0.000268488	0.000697036	0.000882762	0.00259789	0.00109768	0.138748	0.387183	0.191268	0.103348	0.268308	0.339799	1	0.422526
Carmil2	Carmil2	Arf4	Arf4	0	0	1.27788	1.25392	0.00100333	0.00109238	0.333155	0.428856	0	0	0.785262	0.649362	0.799757	0.796507	0.333155	0.728713	0.838739	0.428856	0.000503971	0.000650405	0.000853242	0.00109238	0.00100333	0.00106527	0.00095202	0.00101394	0.461352	0.595402	0.781086	1	0.918479	0.975184	0.871511	0.928196
Carmil2	Carmil2	Psmb6	Psmb6	0	0	2.73157	1.65566	0.00208826	0.00108331	0.10016	0.0869951	0	0	0.846188	0.80878	0.74336	0.396526	0.786544	0.875568	0.10016	0.0869951	0.000397826	0.000677796	0.00059755	0.000597402	0.00071623	0.000830673	0.00208826	0.00108331	0.190506	0.324575	0.286148	0.286077	0.34298	0.397783	1	0.518762
Carmil2	Carmil2	Sdha	Sdha	0	0	1.59884	1.5207	0.000944547	0.00108058	0.162048	0.22711	0	0	0.213953	0.753054	0.351907	0.323898	0.162048	0.229228	0.662893	0.22711	0.000610629	0.000618188	0.000944547	0.000432465	0.000865939	0.00108058	0.000457923	0.000905375	0.565094	0.572089	0.874111	0.400216	0.801365	1	0.423775	0.83786
Carmil2	Carmil2	Gimap8	Gimap8	0	0	1.12882	1.33359	0.000499067	0.00107775	0.785152	0.688219	0	0	0.785152	0.688219	0.267554	0.88127	0.736008	0.866936	0.434501	0.65387	0.000499067	0.00086412	9.75e-05	0.00107775	0.000472594	0.00102272	0.000311989	0.00030531	0.463066	0.801784	0.0904666	1	0.438502	0.948941	0.289483	0.283286
Carmil2	Carmil2	Rcc2	Rcc2	0	0	1.56933	1.4482	0.000818788	0.00107736	0.127157	0.278645	0	0	0.698936	0.829135	0.407385	0.278645	0.127157	0.569823	0.698225	0.541515	0.000408075	0.000458471	0.000818788	0.00107736	0.000804658	0.000769112	0.00044213	0.000635188	0.378775	0.425552	0.759998	1	0.746882	0.713888	0.410384	0.58958
Carmil2	Carmil2	Nop16	Nop16	0	0	3.59653	2.94117	0.000776582	0.00107103	0.020527	0.0386481	0	0	0.020527	0.0386481	0.415684	0.661801	0.26854	0.114797	0.395483	0.783792	0.000776582	0.000993713	0.000654752	0.000622916	0.00063082	0.00107103	0.000741613	0.000445676	0.725077	0.927807	0.611327	0.581602	0.588982	1	0.692427	0.416118
Carmil2	Carmil2	Fmr1	Fmr1	0	0	1.22317	1.31125	0.000977745	0.00106774	0.470326	0.375827	0	0	0.684065	0.375827	0.620881	0.907645	0.470326	0.508969	0.81784	0.484353	0.000412578	0.000879122	0.000977745	0.00100372	0.000811456	0.00106774	0.000902812	0.000879031	0.386402	0.823347	0.915713	0.940035	0.759974	1	0.845534	0.823262
Carmil2	Carmil2	Acat1	Acat1	0	0	1.9017	1.55363	0.00100355	0.00106333	0.170667	0.23262	0	0	0.421355	0.372131	0.881583	0.301514	0.170667	0.23262	0.393413	0.87124	0.000143225	0.000280002	0.000582552	0.000518483	0.00100355	0.00106333	0.000259538	0.000594895	0.134695	0.263327	0.547858	0.487605	0.943784	1	0.244081	0.559466
Carmil2	Carmil2	Nfkb1	Nfkb1	0	0	4.22158	3.69552	0.000989153	0.001062	0.00104516	0.000775225	0	0	0.330338	0.631362	0.00104516	0.000775225	0.00215917	0.075251	0.847283	0.120929	0.000182441	0.000219876	0.000989153	0.001062	0.000595248	0.00045998	0.000219374	0.000357831	0.171789	0.207039	0.931401	1	0.560495	0.433124	0.206566	0.336939
Carmil2	Carmil2	Psmd3	Psmd3	0	0	2.36927	2.7249	0.00108382	0.00106068	0.0155766	0.0149649	0	0	0.680702	0.477516	0.467733	0.622348	0.0155766	0.252067	0.101184	0.0149649	0.000346759	0.00018783	0.000355397	0.000440301	0.000708204	0.000648412	0.00108382	0.00106068	0.319942	0.173304	0.327912	0.40625	0.653434	0.598266	1	0.978648
Carmil2	Carmil2	Ctnnbip1	Ctnnbip1	0	0	0.999008	1.50505	0.000633955	0.00105657	NA	0.175479	0	0	0.374204	0.175479	0.344952	0.311898	0.709167	0.222839	0.445001	0.717669	0.000313394	0.000818561	0.00055192	0.00105657	0.000584925	0.0005358	0.000633955	0.000745046	0.296614	0.774734	0.522369	1	0.553607	0.507112	0.600012	0.705155
Carmil2	Carmil2	Myh11	Myh11	0	0	0.894729	1.03385	0.000586045	0.00105563	NA	0.925986	0	0	0.920022	0.557479	0.472971	0.424813	0.62405	0.0567313	0.464862	0.925986	0.000586045	0.000595706	0.000366229	0.000280716	0.000395364	0.000257392	0.000145173	0.00105563	0.555162	0.564314	0.34693	0.265923	0.374529	0.243828	0.137523	1
Carmil2	Carmil2	Pof1b	Pof1b	0	0	2.00754	4.27675	0.0005439	0.00104327	0.552797	0.148296	0	0	0.793602	0.498473	0.552797	0.382372	0.0339849	0.437944	0.77063	0.148296	0.00012504	0.000552742	0.0005439	0.000158537	6.18e-05	0.000114383	0.000452936	0.00104327	0.119854	0.529816	0.521341	0.151961	0.0592368	0.109639	0.43415	1
Carmil2	Carmil2	Rps12	Rps12	0	0	1.36667	1.56574	0.000859516	0.00104164	0.336611	0.515136	0	0	0.336611	0.688751	0.516637	0.545013	0.426842	0.877224	0.854065	0.515136	0.000557711	0.000652322	0.000458017	0.000813186	0.000844248	0.000757946	0.000859516	0.00104164	0.535417	0.626246	0.439708	0.780679	0.8105	0.727647	0.825157	1
Carmil2	Carmil2	Srpk1	Srpk1	0	0	1.83718	1.735	0.00077627	0.00103732	0.0194674	0.0222628	0	0	0.0194674	0.197902	0.440318	0.541014	0.252154	0.0734882	0.985594	0.0222628	0.000654364	0.000833311	0.000746572	0.00100493	0.00077627	0.00103732	0.000645536	0.000963344	0.630823	0.803332	0.719714	0.968772	0.748343	1	0.622313	0.928687
Carmil2	Carmil2	39326	39326	0	0	2.88199	3.27308	0.000729796	0.00103608	0.0999248	0.0569914	0	0	0.892176	0.685642	0.0999248	0.0569914	0.672739	0.292356	0.38441	0.619218	0.000145141	0.000257609	0.000729796	0.00103608	0.00025285	0.000138862	0.000124472	0.000227041	0.140087	0.248638	0.704381	1	0.244045	0.134026	0.120137	0.219134
Carmil2	Carmil2	Arhgap4	Arhgap4	0	0	5.01575	4.61071	0.00097631	0.00103485	0.00285338	0.00557187	1	0	0.62262	0.508898	0.00285338	0.00964187	0.00366292	0.00557187	0.44337	0.0250979	7.56e-05	0.000216465	0.00097631	0.00103485	0.000772932	0.000962092	0.000420731	0.000516294	0.0730541	0.209175	0.943431	1	0.746902	0.929692	0.406562	0.498907
Carmil2	Carmil2	Nsun2	Nsun2	0	0	2.15667	2.07425	0.000808832	0.00102843	0.0067207	0.00970419	0	0	0.262777	0.649671	0.0446755	0.0463857	0.0067207	0.00970419	0.74483	0.0242288	0.00038241	0.000453818	0.000772406	0.00102843	0.000808832	0.000993545	0.000291443	0.000813539	0.37184	0.441274	0.751056	1	0.786476	0.966083	0.283387	0.791053
Carmil2	Carmil2	Mtdh	Mtdh	0	0	1.27305	2.46883	0.000563291	0.00102568	0.617141	0.24155	0	0	0.839109	0.24155	0.658976	0.906898	0.617141	0.530872	0.323966	0.275456	0.000337239	0.00102568	0.000563291	0.000614715	0.000509552	0.000401737	0.00013314	0.000197651	0.328794	1	0.549186	0.599322	0.496792	0.391677	0.129806	0.192702
Carmil2	Carmil2	Prkar1a	Prkar1a	0	0	3.49673	3.72633	0.000826038	0.00102423	0.0256925	0.00738649	0	0	0.309841	0.366438	0.0256925	0.00738649	0.0492978	0.0901902	0.295231	0.0515815	0.000196248	0.000108181	0.000826038	0.00102423	0.000503814	0.000473347	0.00050911	0.000541815	0.191606	0.105622	0.806499	1	0.491897	0.46215	0.497068	0.528999
Carmil2	Carmil2	S100a4	S100a4	0	0	1.51483	2.97993	0.000469037	0.00101343	0.188202	0.175749	0	0	0.696647	0.175749	0.567256	0.61001	0.551797	0.177269	0.188202	0.371331	0.000224757	0.00101343	0.000469037	0.00040288	0.000444818	0.000190078	0.00040768	0.000426793	0.221779	1	0.462822	0.397541	0.438924	0.187559	0.402278	0.421138
Carmil2	Carmil2	Nap1l1	Nap1l1	0	0	1.8822	4.36211	0.00030386	0.00101199	0.399231	0.11454	0	0	0.399231	0.11454	0.280951	0.468043	0.7248	0.458553	0.543077	0.871799	0.00030386	0.00101199	0.000150576	0.000137068	0.000198343	0.00050191	0.000147204	0.000221571	0.300261	1	0.148793	0.135445	0.195994	0.495965	0.145461	0.218947
Carmil2	Carmil2	Pkp1	Pkp1	0	0	3.81382	1.56877	0.00284979	0.00101141	0.360795	0.635099	0	0	0.427961	0.635099	0.952502	0.48331	0.337794	0.707292	0.360795	0.679023	0.000146327	0.000937788	0.000679245	0.000427261	0.000221943	0.00101141	0.00284979	0.000818957	0.0513467	0.329073	0.238349	0.149927	0.0778806	0.354907	1	0.287375
Carmil2	Carmil2	Pdia3	Pdia3	0	0	3.17414	2.11329	0.00153812	0.00100687	0.0751807	0.218007	0	0	0.296166	0.218007	0.491313	0.426098	0.0751807	0.491993	0.506668	0.44105	0.000746254	0.00100687	0.00100049	0.000521192	0.00153812	0.000997329	0.000974389	0.000704397	0.485172	0.654608	0.650463	0.338849	1	0.648407	0.633492	0.457959
Carmil2	Carmil2	Hal	Hal	0	0	1.80979	1.95497	0.00112439	0.00100525	0.484596	0.250251	0	0	0.922683	0.862429	0.874588	0.66018	0.790434	0.932171	0.484596	0.250251	0.000304214	0.00038829	0.000691959	0.000433656	0.000406844	0.000682718	0.00112439	0.00100525	0.27056	0.345335	0.615411	0.385683	0.361837	0.607192	1	0.89404
Carmil2	Carmil2	Hadhb	Hadhb	0	0	1.20664	0.931896	0.00110963	0.0010043	0.720189	NA	0	0	0.468246	0.473549	0.0402712	0.296539	0.720189	0.836563	0.550861	0.843713	0.000367212	0.000636044	0.000488939	0.000963173	0.00110963	0.0010043	0.000760254	0.000896215	0.330932	0.573203	0.440632	0.868012	1	0.905075	0.685141	0.807669
Carmil2	Carmil2	LOC629446	LOC629446	0	0	2.80712	1.57795	0.00135929	0.00100071	0.0284223	0.250081	0	0	0.0284223	0.250081	0.0293003	0.748357	0.147915	0.640188	0.295433	0.145523	0.000715957	0.000756172	0.00135929	0.00100071	0.0010819	0.000456336	0.000495007	0.00022842	0.526712	0.556297	1	0.736195	0.795925	0.335715	0.364165	0.168043
Carmil2	Carmil2	Blmh	Blmh	0	0	1.62488	1.31424	0.00156554	0.000988966	0.563032	0.580597	0	0	0.732203	0.708889	0.927251	0.458545	0.42566	0.732929	0.563032	0.580597	0.000378278	0.0003887	0.000902757	0.000471623	0.000522969	0.000793939	0.00156554	0.000988966	0.241627	0.248285	0.576642	0.301252	0.33405	0.507134	1	0.631708
Carmil2	Carmil2	Ppp1cc	Ppp1cc	0	0	0.629414	1.28563	0.000388072	0.000981537	NA	0.397167	0	0	0.0228908	0.00816826	0.474482	0.397167	0.012015	0.549999	0.159527	0.41535	0.000159033	0.000126375	0.000368358	0.000981537	0.000221811	0.000308092	0.000388072	0.000343599	0.162024	0.128752	0.375287	1	0.225983	0.313887	0.395372	0.350062
Carmil2	Carmil2	Lgalsl	Lgalsl	0	0	2.28278	2.64771	0.000830132	0.000971727	0.409498	0.33795	0	0	0.682686	0.717357	0.409498	0.27352	0.133052	0.33795	0.711537	0.825559	0.000289965	0.000302804	0.000830132	0.000197289	0.000119815	0.000971727	0.000595112	0.000265282	0.298402	0.311614	0.854285	0.203029	0.123301	1	0.612427	0.273001
Carmil2	Carmil2	Rpsa	Rpsa	0	0	1.0275	0.951043	0.00104339	0.000967681	0.935215	NA	0	0	0.483106	0.539222	0.835739	0.847339	0.667309	0.685591	0.935215	0.919076	0.000267903	0.000544236	0.000830353	0.000967681	0.000598302	0.000746137	0.00104339	0.000717843	0.256762	0.521603	0.795821	0.927438	0.57342	0.715107	1	0.68799
Carmil2	Carmil2	Pgam1	Pgam1	0	0	1.28759	0.978724	0.00172168	0.000966233	0.771847	NA	0	0	0.294264	0.970764	0.172973	0.000262764	0.968983	0.120966	0.771847	0.524701	0.000284946	0.000966233	0.000354725	9.54e-05	0.00104708	0.000251927	0.00172168	0.0005014	0.165505	0.561215	0.206034	0.055411	0.608176	0.146326	1	0.291227
Carmil2	Carmil2	Nme2	Nme2	0	0	1.68466	1.31097	0.0015412	0.00096365	0.544066	0.759997	0	0	0.845543	0.759997	0.947905	0.18912	0.831239	0.579224	0.544066	0.78882	0.000502169	0.00096365	0.000869964	0.000555557	0.00095509	0.000683161	0.0015412	0.000941476	0.325829	0.625259	0.564471	0.36047	0.619705	0.443265	1	0.610871
Carmil2	Carmil2	Tap2	Tap2	0	0	3.40789	2.76378	0.000612295	0.000960031	0.00270305	0.0166683	0	0	0.00270305	0.858085	0.473352	0.161596	0.0702599	0.0202093	0.724201	0.0166683	0.000612295	0.000304154	0.000464829	0.000676605	0.000529635	0.000960031	0.000293635	0.000617181	0.637787	0.316817	0.484181	0.704774	0.551685	1	0.30586	0.642876
Carmil2	Carmil2	Cdc37	Cdc37	0	0	5.52921	4.54782	0.000823398	0.000949911	2.82e-05	0.0151801	1	0	0.530299	0.162429	2.82e-05	0.0151801	0.0422237	0.373829	0.228712	0.229531	7.36e-05	7.46e-05	0.000823398	0.000949911	0.000321796	0.000204612	0.000206648	0.00019818	0.0774809	0.0785337	0.866816	1	0.338764	0.215401	0.217545	0.20863
Carmil2	Carmil2	Pdhb	Pdhb	0	0	1.84699	1.72871	0.000991468	0.000944953	0.0649589	0.201728	0	0	0.889495	0.839441	0.300921	0.514509	0.0649589	0.684153	0.601072	0.201728	0.000416766	0.000556235	0.000896522	0.000511818	0.000991468	0.00082197	0.000351241	0.000944953	0.420352	0.561022	0.904237	0.516222	1	0.829043	0.354264	0.953085
Carmil2	Carmil2	Cbx5	Cbx5	0	0	2.42968	1.90419	0.000779778	0.000931851	0.0990649	0.0287772	0	0	0.0990649	0.0287772	0.862263	0.635241	0.625626	0.165706	0.611066	0.283626	0.000779778	0.000931851	0.000530277	0.000586689	0.000342101	0.000437219	0.000566331	0.000898383	0.836805	1	0.569058	0.629595	0.36712	0.469194	0.607748	0.964084
Carmil2	Carmil2	Gsdma	Gsdma	0	0	2.27796	1.46502	0.00118198	0.000930087	0.276515	0.556367	0	0	0.503365	0.850065	0.276515	0.651447	0.434556	0.613282	0.500967	0.556367	0.000143423	0.000365555	0.00118198	0.000930087	0.000221074	0.000776186	0.00102992	0.000682941	0.121342	0.309274	1	0.786892	0.187038	0.656685	0.871354	0.577796
Carmil2	Carmil2	Irgb6_2	Irgb6_2	0	0	3.03574	3.10396	0.000883041	0.000928463	0.0152078	0.0117325	0	0	0.273405	0.642639	0.119057	0.110256	0.0152078	0.0544191	0.905576	0.0117325	0.000360273	0.000399834	0.000648302	0.000860689	0.000883041	0.000891639	0.000375407	0.000928463	0.388032	0.430641	0.698253	0.927004	0.951078	0.960339	0.404332	1
Carmil2	Carmil2	Strap	Strap	0	0	2.25852	1.33527	0.00110678	0.000928269	0.00583562	0.569502	0	0	0.445166	0.548232	0.061882	0.569502	0.00583562	0.917877	0.559647	0.888968	0.000416655	0.000373039	0.00110678	0.000928269	0.00103172	0.000565844	0.000724507	0.000456729	0.376458	0.33705	1	0.838714	0.932183	0.511254	0.65461	0.412666
Carmil2	Carmil2	Fxr1	Fxr1	0	0	2.81443	2.74345	0.000790007	0.000926729	0.00127572	0.0269449	0	0	0.679897	0.667641	0.00127572	0.0269449	0.206795	0.179124	0.796201	0.542708	0.000181357	0.00014305	0.000790007	0.000926729	0.000449894	0.000454375	0.000244905	0.000147629	0.195696	0.15436	0.852468	1	0.485464	0.4903	0.264268	0.159301
Carmil2	Carmil2	Myo1e	Myo1e	0	0	1.27511	5.78587	0.000121457	0.000926201	0.653925	0.11649	0	0	0.682313	0.0708105	0.868571	0.11649	0.653925	0.596969	0.94387	0.801583	4e-05	2.01e-05	8.92e-05	0.000926201	0.000121457	0.000324983	0.000107521	0.000103837	0.0431872	0.0217016	0.0963074	1	0.131135	0.350877	0.116088	0.112111
Carmil2	Carmil2	Dnajb11	Dnajb11	0	0	2.31078	2.8182	0.000998814	0.000918792	0.0410303	0.0111081	0	0	0.205297	0.0111081	0.0410303	0.451062	0.619914	0.479209	0.800567	0.588166	0.000486946	0.000918792	0.000998814	0.000842004	0.000486049	0.000601174	0.000348281	0.000528797	0.487524	0.919883	1	0.843004	0.486626	0.601888	0.348695	0.529425
Carmil2	Carmil2	Hsd17b12	Hsd17b12	0	0	2.09151	2.42132	0.000547025	0.000910538	0.360664	0.341146	0	0	0.655923	0.797778	0.404409	0.341146	0.360664	0.366931	0.855033	0.585867	0.000259396	0.00018449	0.000547025	0.000910538	0.000517332	0.000682281	0.000273904	0.000412133	0.284882	0.202616	0.600771	1	0.568161	0.749316	0.300816	0.452626
Carmil2	Carmil2	Zap70	Zap70	0	0	5.47612	3.97689	0.000969907	0.00090979	0.000896225	0.00262568	1	0	0.250147	0.190838	0.00380698	0.0185739	0.000896225	0.00262568	0.245856	0.00906256	4.86e-05	7.59e-05	0.000907826	0.00090979	0.000969907	0.000890338	0.000530746	0.000555106	0.0501079	0.0782549	0.935993	0.938018	1	0.917962	0.547213	0.572329
Carmil2	Carmil2	Add1	Add1	0	0	0.740628	3.52403	0.0001416	0.000909436	NA	0.0113974	0	0	0.118834	0.24473	0.753216	0.0113974	0.351404	0.943344	0.136292	0.300158	5.19e-05	6.88e-05	0.0001416	0.000909436	8.87e-05	0.00022737	6.94e-05	8.95e-05	0.0570683	0.0756513	0.155701	1	0.097533	0.250012	0.076311	0.0984126
Carmil2	Carmil2	Ppp2r2a	Ppp2r2a	0	0	1.74	1.39667	0.000805931	0.000909344	0.054893	0.288422	0	0	0.734063	0.155736	0.881115	0.37027	0.054893	0.147918	0.893309	0.288422	0.000274704	0.00013342	0.000477083	0.000909344	0.000805931	0.000296356	0.000551958	0.000676529	0.30209	0.146721	0.524645	1	0.886277	0.325901	0.606985	0.743975
Carmil2	Carmil2	Smarcd2	Smarcd2	0	0	1.49459	1.21577	0.000788024	0.000906602	0.452449	0.806063	0	0	0.452449	0.345924	0.522071	0.76877	0.680477	0.849969	0.377595	0.806063	0.000626955	0.000197673	0.000450731	0.000783764	0.000788024	0.000906602	0.000189653	0.000784307	0.691544	0.218037	0.497165	0.864507	0.869206	1	0.209191	0.865106
Carmil2	Carmil2	Pvalb	Pvalb	0	0	1.27724	2.02674	0.00038861	0.000905889	0.631284	0.608833	0	0	0.0891512	0.743234	0.460132	0.608833	0.631284	0.730963	0.744382	0.885041	6.42e-05	0.000248934	0.000197985	0.000905889	0.00038861	0.000457895	0.000359712	0.000366815	0.0708696	0.274795	0.218553	1	0.428982	0.505465	0.397082	0.404923
Carmil2	Carmil2	Psmg1	Psmg1	0	0	1.59023	1.65296	0.000729515	0.000903573	0.0551579	0.214438	0	0	0.516567	0.532678	0.106121	0.214438	0.233938	0.214998	0.0551579	0.72376	0.000396897	0.00028267	0.000648989	0.000903573	0.000634469	0.000429816	0.000729515	0.000428177	0.439253	0.312836	0.718247	1	0.702178	0.475685	0.807367	0.473871
Carmil2	Carmil2	Cdipt	Cdipt	0	0	4.6331	4.24824	0.000704313	0.00090237	9.63e-05	0.000208813	0	0	0.667861	0.0886598	0.0913015	0.000208813	9.63e-05	0.33843	0.313484	0.0463342	0.000177926	0.000485609	0.000411573	0.00090237	0.000704313	0.000331268	0.000287828	0.000601847	0.197176	0.538148	0.456102	1	0.780515	0.367109	0.318969	0.666963
Carmil2	Carmil2	Ighg	Ighg	0	0	3.36471	3.80742	0.000800211	0.000901798	0.556487	0.542095	0	0	0.698538	0.793695	0.673364	0.719639	0.556487	0.657674	0.571632	0.542095	0.000109785	0.000267422	0.000279287	0.000456301	0.000493115	0.000611756	0.000800211	0.000901798	0.12174	0.296543	0.3097	0.50599	0.546813	0.678374	0.887351	1
Carmil2	Carmil2	Timm50	Timm50	0	0	2.78613	3.06665	0.000611987	0.000900268	0.0078612	0.00232196	0	0	0.0078612	0.00232196	0.0448592	0.0823788	0.022463	0.00833789	0.588514	0.0188062	0.000501456	0.000789362	0.000603699	0.000781338	0.000611987	0.000900268	0.000452649	0.000641165	0.557007	0.876808	0.670577	0.867895	0.679783	1	0.502794	0.712193
Carmil2	Carmil2	Psma4	Psma4	0	0	5.15072	2.77998	0.00189964	0.000897468	0.0169432	0.00875693	1	0	0.648184	0.0100093	0.836772	0.406482	0.0513887	0.599142	0.0169432	0.00875693	0.000273027	0.000694333	0.000371595	0.000276085	0.000669035	0.000550864	0.00189964	0.000897468	0.143726	0.365508	0.195614	0.145336	0.352191	0.289984	1	0.472442
Carmil2	Carmil2	Pwp1	Pwp1	0	0	2.84642	1.45933	0.00109593	0.000895753	0.0153881	0.316022	0	0	0.0153881	0.609285	0.367237	0.316022	0.0479611	0.52792	0.0282476	0.717352	0.00070558	0.000268803	0.000840847	0.000895753	0.000967585	0.000743668	0.00109593	0.000554386	0.64382	0.245275	0.767247	0.817347	0.882892	0.678574	1	0.50586
Carmil2	Carmil2	Nvl	Nvl	0	0	1.37576	2.12069	0.000439566	0.000894171	0.595432	0.247286	0	0	0.444295	0.012284	0.595432	0.247286	0.618489	0.464316	0.503371	0.332835	0.000136194	5.16e-05	0.000439566	0.000894171	0.000228583	0.000221199	0.000189029	0.000192504	0.152313	0.0577071	0.491591	1	0.255637	0.247379	0.211401	0.215288
Carmil2	Carmil2	U2af1	U2af1	0	0	2.87689	2.7958	0.000687317	0.000881333	0.0459883	0.270954	0	0	0.0459883	0.44205	0.294138	0.270954	0.702109	0.3711	0.69074	0.292602	0.000399777	0.000338609	0.000687317	0.000881333	0.000300596	0.000702133	0.000362132	0.000505265	0.453605	0.384201	0.779861	1	0.34107	0.796672	0.410891	0.573296
Carmil2	Carmil2	Fermt3	Fermt3	0	0	3.89404	3.53111	0.000921319	0.000878491	0.00200084	0.00626614	0	0	0.0106539	0.122601	0.00200084	0.0134664	0.00532729	0.0177868	0.162774	0.00626614	4.12e-05	8.39e-05	0.000921319	0.000878491	0.000705972	0.00072767	0.000590964	0.000690734	0.0447185	0.0910651	1	0.953514	0.766262	0.789813	0.641433	0.749723
Carmil2	Carmil2	Mars	Mars	0	0	1.65661	2.26547	0.000467509	0.000877354	0.274748	0.00326569	0	0	0.274748	0.659564	0.556809	0.193207	0.811549	0.00326569	0.567807	0.83454	0.000331852	0.000366256	0.000467509	0.000691549	0.000334023	0.000877354	0.000188437	0.000330524	0.378242	0.417455	0.532862	0.788221	0.380716	1	0.214779	0.376728
Carmil2	Carmil2	Cycs	Cycs	0	0	1.31903	1.13378	0.00126049	0.00087495	0.484628	0.732947	0	0	0.411524	0.303787	0.158292	0.0848544	0.767709	0.372912	0.484628	0.732947	0.000316111	0.000333846	0.000413755	0.000506446	0.000640637	0.000499508	0.00126049	0.00087495	0.250783	0.264853	0.328248	0.401783	0.508242	0.396279	1	0.694132
Carmil2	Carmil2	Glud1	Glud1	0	0	2.1254	2.6672	0.000634823	0.000872663	0.513288	0.455127	0	0	0.770439	0.455127	0.513288	0.511543	0.896275	0.940019	0.259988	0.927566	0.000259544	0.000676205	0.000634823	0.000872663	0.000308523	0.000307932	0.000113828	0.000304723	0.297416	0.774875	0.727455	1	0.353542	0.352865	0.130438	0.349187
Carmil2	Carmil2	Bcap31	Bcap31	0	0	2.82238	1.48487	0.0010853	0.00086894	0.0647373	0.531312	0	0	0.243745	0.881759	0.330765	0.531312	0.0647373	0.653468	0.452232	0.902907	0.000576835	0.000341113	0.000872961	0.00086894	0.0010853	0.000287783	0.000813032	0.000379109	0.5315	0.314304	0.804353	0.800648	1	0.265165	0.749134	0.349314
Carmil2	Carmil2	Sfpq	Sfpq	0	0	1.5811	1.05438	0.00103804	0.000866395	0.135095	0.89934	0	0	0.201853	0.89934	0.784382	0.384951	0.135095	0.974289	0.344064	0.714412	0.00062013	0.00068061	0.000866919	0.000613679	0.00103804	0.000866395	0.000503243	0.000588108	0.597402	0.655666	0.835147	0.591188	1	0.834642	0.484799	0.566554
Carmil2	Carmil2	Grap2	Grap2	0	0	8.31583	7.43532	0.000850715	0.000864422	0.195136	0.203065	0	0	0.531087	0.63279	0.195136	0.203065	0.229211	0.557587	0.538706	0.506043	4.12e-05	6.66e-05	0.000850715	0.000864422	0.000442007	0.00016094	7.21e-05	0.000159473	0.0476619	0.0770457	0.984143	1	0.511332	0.186182	0.0834083	0.184485
Carmil2	Carmil2	H1f0	H1f0	0	0	1.00252	0.878084	0.000641183	0.000849152	0.869844	NA	0	0	0.869844	0.378493	0.206174	0.195321	0.67967	0.722071	0.212112	0.579387	0.000490001	0.00057242	0.000481817	0.000305146	0.000641183	0.000849152	0.000457747	0.000621096	0.577047	0.674108	0.56741	0.359354	0.755086	1	0.539064	0.731431
Carmil2	Carmil2	Msn	Msn	0	0	2.28898	1.41528	0.00165478	0.000848713	0.390735	0.619408	0	0	0.851771	0.619408	0.742133	0.0383714	0.532911	0.371034	0.390735	0.454005	0.000296333	0.000848713	0.000522526	0.000211679	0.00139609	0.000482344	0.00165478	0.000382062	0.179078	0.512887	0.315769	0.12792	0.843677	0.291486	1	0.230885
Carmil2	Carmil2	Maz	Maz	0	0	1.41267	1.42105	0.000648196	0.000846494	0.274454	0.250754	0	0	0.540276	0.436591	0.274454	0.320614	0.475641	0.760853	0.554918	0.250754	0.000164875	0.000188929	0.000648196	0.000846494	0.000521158	0.000617692	0.000394378	0.000548925	0.194774	0.22319	0.765742	1	0.615667	0.729706	0.465896	0.648469
Carmil2	Carmil2	Psmd2	Psmd2	0	0	2.96648	3.30289	0.000891256	0.000844391	0.0304461	0.00943648	0	0	0.313995	0.595724	0.771197	0.928382	0.0304461	0.0548584	0.163384	0.00943648	0.000324667	0.000333159	0.000330531	0.000386839	0.000575823	0.00071625	0.000891256	0.000844391	0.36428	0.373808	0.37086	0.434038	0.64608	0.803641	1	0.947417
Carmil2	Carmil2	Tepp	Tepp	0	0	1.4814	1.69913	0.000420937	0.000844103	0.431881	0.10359	0	0	0.431881	0.599194	0.747567	0.607995	0.705684	0.10359	0.555669	0.632829	0.000385995	0.000304632	0.000420937	0.000548291	0.000382248	0.000844103	0.000415578	0.000389962	0.457284	0.360894	0.49868	0.649555	0.452845	1	0.492331	0.461984
Carmil2	Carmil2	Glipr2	Glipr2	0	0	2.51864	1.39106	0.00107015	0.000843236	0.0543658	0.565527	0	0	0.873127	0.685655	0.297912	0.565527	0.0543658	0.575848	0.617466	0.717289	0.000297735	0.00041144	0.00107015	0.000843236	0.00103249	0.000698016	0.000358562	0.000473866	0.278217	0.384468	1	0.787958	0.964803	0.652258	0.335056	0.442802
Carmil2	Carmil2	Cat	Cat	0	0	2.57806	1.57598	0.00142318	0.000842441	0.2855	0.42012	0	0	0.841993	0.898997	0.890063	0.611999	0.607463	0.879043	0.2855	0.42012	0.000230109	0.000552543	0.000508853	0.0005653	0.000310153	0.000618107	0.00142318	0.000842441	0.161687	0.388246	0.357547	0.39721	0.21793	0.434315	1	0.591944
Carmil2	Carmil2	Rtn4	Rtn4	0	0	2.49419	1.17111	0.00215219	0.000838883	0.300749	0.662492	0	0	0.858163	0.662492	0.538576	0.252142	0.891793	0.352164	0.300749	0.716294	0.000441522	0.000699616	0.000448354	0.000557961	0.000679283	0.000633068	0.00215219	0.000838883	0.20515	0.325072	0.208325	0.259253	0.315624	0.294151	1	0.389781
Carmil2	Carmil2	Ppp2cb	Ppp2cb	0	0	3.53362	3.76669	0.000650119	0.000836747	0.00772063	0.00384831	0	0	0.406304	0.607643	0.00772063	0.00384831	0.458298	0.0875346	0.273695	0.247423	0.000174906	0.000166428	0.000650119	0.000836747	0.000279581	0.000451096	0.000390979	0.000224378	0.209031	0.198899	0.77696	1	0.334128	0.539107	0.467261	0.268155
Carmil2	Carmil2	Parvg	Parvg	0	0	3.16959	1.33696	0.00112915	0.000833147	0.00590113	0.236006	0	0	0.107032	0.236006	0.00590113	0.265897	0.0947081	0.496569	0.386273	0.561183	0.000374459	0.000443949	0.00112915	0.000833147	0.000665851	0.000636838	0.000390638	0.00033278	0.331629	0.393171	1	0.737853	0.589692	0.563997	0.345957	0.294717
Carmil2	Carmil2	Slc25a1	Slc25a1	0	0	2.49345	2.39298	0.00102651	0.000828525	0.0311637	0.0419263	0	0	0.408595	0.214238	0.885347	0.230208	0.032157	0.795976	0.0311637	0.0419263	0.000443591	0.000618959	0.000405242	0.000228236	0.000823451	0.000515802	0.00102651	0.000828525	0.432136	0.602975	0.394777	0.222342	0.802186	0.502482	1	0.807129
Carmil2	Carmil2	Tmsb10	Tmsb10	0	0	1.02928	1.00989	0.000697158	0.000822461	0.39096	0.797974	0	0	0.39096	0.145118	0.433867	0.551851	0.387344	0.247488	0.228796	0.797974	0.00050941	0.000537545	0.000517222	0.000822461	0.000697158	0.00081099	0.000448663	0.000680088	0.619373	0.653581	0.628871	1	0.847649	0.986053	0.545513	0.826894
Carmil2	Carmil2	Dnajb6	Dnajb6	0	0	3.84554	3.92693	0.000935725	0.000813083	0.0930764	0.0129526	0	0	0.15361	0.259908	0.453357	0.553881	0.183648	0.695528	0.0930764	0.0129526	0.000382661	0.000225125	0.000456264	0.000462085	0.000365926	0.000314393	0.000935725	0.000813083	0.408946	0.240589	0.487605	0.493826	0.391061	0.335989	1	0.868934
Carmil2	Carmil2	2310050C09Rik	2310050C09Rik	0	0	0.819753	1.8892	0.000416268	0.000798071	NA	0.395807	0	0	0.832893	0.395807	0.536856	0.161086	0.301548	0.360866	0.710038	0.796411	0.000247409	0.000798071	0.000357382	0.000313896	0.00026734	0.000255286	0.000416268	0.000545693	0.310009	1	0.447807	0.393318	0.334983	0.319879	0.521593	0.683765
Carmil2	Carmil2	Ddx47	Ddx47	0	0	0.947654	3.33401	0.000139331	0.000796469	NA	0.00414542	0	0	0.90974	0.00414542	0.264241	0.0458327	0.398267	0.394612	0.0124447	0.33831	0.000139331	0.000796469	0.000108369	0.000112882	0.000123634	0.000185505	8.68e-05	0.000159641	0.174936	1	0.136062	0.141728	0.155228	0.232909	0.108981	0.200436
Carmil2	Carmil2	Actc1	Actc1	0	0	8.5617	1.85423	0.00343798	0.000789436	0.455655	0.674698	0	0	0.0526056	0.674698	0.0979009	0.0211146	0.455655	0.283134	0.235721	0.132927	4.6e-05	0.000789436	0.000132085	0.000142326	0.00343798	0.000214362	0.000147351	0.000119962	0.0133799	0.229622	0.0384194	0.0413981	1	0.0623511	0.0428598	0.0348932
Carmil2	Carmil2	Ppp2r1a	Ppp2r1a	0	0	2.13951	1.40023	0.000860161	0.000789308	0.136704	0.48984	0	0	0.414827	0.555467	0.432017	0.48984	0.509486	0.777364	0.136704	0.755589	0.0003062	0.000474248	0.000523544	0.000789308	0.000423552	0.000504895	0.000860161	0.000424763	0.35598	0.551348	0.608658	0.917628	0.49241	0.586977	1	0.493818
Carmil2	Carmil2	Rpn1	Rpn1	0	0	2.17358	1.90513	0.000730462	0.0007844	0.0025878	0.0175221	0	0	0.0025878	0.349202	0.080356	0.522493	0.101921	0.1882	0.548712	0.0175221	0.000574083	0.00055445	0.000730462	0.000698125	0.000668446	0.000728581	0.000594457	0.0007844	0.731875	0.706846	0.931237	0.890011	0.852175	0.928839	0.757849	1
Carmil2	Carmil2	Ahcy	Ahcy	0	0	1.30657	0.906385	0.00125913	0.000781674	0.713292	NA	0	0	0.646383	0.885159	0.692588	0.0174795	0.770638	0.637329	0.713292	0.693032	0.000252877	0.000641332	0.000816568	0.000372382	0.000592377	0.000781674	0.00125913	0.000595152	0.200834	0.509345	0.648517	0.295745	0.470465	0.620804	1	0.472668
Carmil2	Carmil2	Rps10	Rps10	0	0	0.80724	1.21514	0.00061878	0.000779038	NA	0.769339	0	0	0.152308	0.182903	0.661194	0.235597	0.675048	0.875075	0.352684	0.769339	0.000189862	0.00029175	0.00061878	0.000452406	0.000525163	0.00070604	0.000411952	0.000779038	0.243713	0.3745	0.794287	0.580724	0.674117	0.906297	0.528796	1
Carmil2	Carmil2	Higd1a	Higd1a	0	0	1.5854	1.86127	0.000517343	0.000778718	0.242435	0.0907676	0	0	0.242435	0.813668	0.21046	0.0907676	0.336456	0.71574	0.235348	0.377414	0.000382163	0.000301823	0.000288227	0.000778718	0.000517343	0.000420542	0.000325878	0.000268666	0.490759	0.38759	0.37013	1	0.664352	0.540044	0.41848	0.345011
Carmil2	Carmil2	Bub3	Bub3	0	0	2.73574	2.59559	0.000638709	0.000774662	0.0153955	0.0123409	0	0	0.0153955	0.802997	0.577562	0.284222	0.047262	0.515917	0.742594	0.0123409	0.000454168	0.0001996	0.000418283	0.000774662	0.000638709	0.000538461	0.000391687	0.000696719	0.586279	0.257661	0.539955	1	0.8245	0.695092	0.505623	0.899385
Carmil2	Carmil2	Sp1	Sp1	0	0	4.81991	3.79673	0.000688997	0.000760784	0.00173329	0.00139356	0	0	0.00173329	0.153697	0.0277365	0.222117	0.0486294	0.00691164	0.186242	0.00139356	0.000688997	0.000491505	0.000534101	0.000223407	0.000444677	0.000760784	0.000488988	0.000708553	0.905641	0.646051	0.70204	0.293654	0.584498	1	0.642742	0.931346
Carmil2	Carmil2	Pcna	Pcna	0	0	3.96557	1.95163	0.00116002	0.000757815	0.0409021	0.247851	0	0	0.119726	0.736627	0.275053	0.443519	0.0409021	0.247851	0.945581	0.614018	0.000541763	0.000405102	0.000699386	0.000244662	0.00116002	0.000757815	0.000357409	0.000505611	0.46703	0.34922	0.60291	0.210912	1	0.653279	0.308106	0.435865
Carmil2	Carmil2	Ythdf2	Ythdf2	0	0	2.67424	1.84407	0.00078842	0.000754818	0.0182578	0.188126	0	0	0.473754	0.288759	0.0182578	0.188126	0.0705009	0.244456	0.466929	0.833977	0.000307201	0.000125115	0.00078842	0.000754818	0.000490493	0.000614899	0.000119599	0.000255607	0.389641	0.158691	1	0.957381	0.622121	0.779913	0.151695	0.324202
Carmil2	Carmil2	Dsg1b	Dsg1b	0	0	2.84393	1.25523	0.00201975	0.000750724	0.299161	0.704201	0	0	0.954477	0.870207	0.956015	0.445153	0.452253	0.785147	0.299161	0.704201	0.000367047	0.000423756	0.000703517	0.000371564	0.000372793	0.000597343	0.00201975	0.000750724	0.181729	0.209806	0.348319	0.183965	0.184574	0.295751	1	0.371691
Carmil2	Carmil2	Pgam5	Pgam5	0	0	1.18694	1.62431	0.000495764	0.000750612	0.497762	0.0667447	0	0	0.319914	0.0100186	0.497762	0.386489	0.872967	0.0667447	0.488815	0.533865	0.000133701	0.000126509	0.000495764	0.000410562	0.00033061	0.000750612	0.000346175	0.000278457	0.178123	0.168541	0.66048	0.54697	0.440454	1	0.46119	0.370973
Carmil2	Carmil2	Ncoa5	Ncoa5	0	0	5.04334	4.54755	0.000718042	0.000744629	0.0112886	0.0177605	1	0	0.0112886	0.0177605	0.621761	0.455955	0.391468	0.381618	0.588673	0.154926	0.000718042	0.000744629	0.000184956	0.000186991	9.77e-05	0.000403315	0.000188694	0.00055662	0.964295	1	0.248387	0.25112	0.131206	0.541632	0.253407	0.747513
Carmil2	Carmil2	Tpm2	Tpm2	0	0	1.02706	0.584203	0.00100813	0.000744574	0.986691	NA	0	0	0.0046371	0.0297493	0.0213139	0.491163	0.986691	0.614475	0.733646	0.0742463	0.000184126	0.000352404	0.000275589	0.000744574	0.000988605	0.000729309	0.00100813	0.000201812	0.182642	0.349563	0.273368	0.738572	0.980636	0.72343	1	0.200185
Carmil2	Carmil2	Nop2	Nop2	0	0	2.24502	1.73009	0.000651603	0.000743485	0.00207548	0.0576333	0	0	0.00207548	0.0576333	0.758457	0.795491	0.21918	0.18115	0.909338	0.122267	0.000618888	0.000691035	0.0005388	0.000526947	0.000651603	0.00069012	0.000437268	0.000743485	0.832415	0.929454	0.724695	0.708753	0.876417	0.928223	0.588133	1
Carmil2	Carmil2	Ctsd	Ctsd	0	0	2.53473	0.510327	0.00348876	0.000741234	0.279291	NA	0	0	0.537363	0.411455	0.45655	0.229439	0.248975	0.663831	0.279291	0.379513	0.000336494	0.000464831	0.000510928	0.000469198	0.00036774	0.000741234	0.00348876	0.000458349	0.0964509	0.133237	0.14645	0.134488	0.105407	0.212463	1	0.131379
Carmil2	Carmil2	Tktl1	Tktl1	0	0	0.839791	2.49981	0.000173983	0.000735083	NA	0.518838	0	0	0.133733	0.12699	0.813905	0.518838	0.25511	0.793068	0.669344	0.370245	3.56e-05	6.12e-05	0.000173983	0.000735083	6.81e-05	0.000200763	0.000123615	9.25e-05	0.0484299	0.0832559	0.236685	1	0.0926426	0.273116	0.168165	0.125836
Carmil2	Carmil2	Psmd7	Psmd7	0	0	2.23135	2.84309	0.000576288	0.000724597	0.147418	0.110518	0	0	0.734754	0.570953	0.787024	0.552329	0.147418	0.589378	0.28307	0.110518	0.000113884	0.000338438	0.000219393	0.000285937	0.000387257	0.000390852	0.000576288	0.000724597	0.157169	0.467071	0.302779	0.394615	0.534445	0.539406	0.795322	1
Carmil2	Carmil2	gag-pol	gag-pol	0	0	3.6191	2.10701	0.000956187	0.00072199	0.000252007	0.0154802	0	0	0.787418	0.37022	0.066793	0.687431	0.000252007	0.0154802	0.261508	0.0305855	0.000190081	0.000195781	0.000551359	0.000460515	0.000956187	0.00072199	0.000658864	0.000513407	0.198791	0.204752	0.576623	0.481616	1	0.755072	0.689054	0.536932
Carmil2	Carmil2	Myl1	Myl1	0	0	3.84141	0.856695	0.00220734	0.000720435	0.538173	NA	0	0	0.171762	0.471486	0.207686	0.316803	0.538173	0.831144	0.218964	0.0230937	8.87e-05	0.000236195	0.000154477	0.000354126	0.00220734	0.000720435	0.000148645	8.78e-05	0.0401841	0.107004	0.0699833	0.160431	1	0.326381	0.0673412	0.0397763
Carmil2	Carmil2	Ywhah	Ywhah	0	0	2.96299	2.12182	0.000626922	0.000717732	0.0203121	0.014773	0	0	0.659718	0.430611	0.130024	0.570519	0.0203121	0.014773	0.609713	0.832626	0.000165559	0.000109527	0.000574483	0.00050219	0.000626922	0.000717732	0.000375322	0.00030068	0.23067	0.152602	0.800414	0.69969	0.873476	1	0.522928	0.418931
Carmil2	Carmil2	Cap1	Cap1	0	0	2.47756	1.24827	0.00109935	0.000714683	0.25984	0.610344	0	0	0.287127	0.718277	0.652451	0.935235	0.25984	0.610344	0.989537	0.871817	0.000572964	0.00054459	0.00070797	0.000656368	0.00109935	0.000714683	0.000539654	0.000495561	0.521183	0.495373	0.643988	0.597049	1	0.650094	0.490883	0.450775
Carmil2	Carmil2	Anp32a	Anp32a	0	0	2.40024	1.16916	0.00133173	0.000712592	0.406777	0.791001	0	0	0.694216	0.700054	0.82868	0.110079	0.406777	0.0640845	0.742999	0.791001	0.000628731	0.000296159	0.000787999	0.000364263	0.00133173	0.000288865	0.000809051	0.000712592	0.472115	0.222386	0.591709	0.273526	1	0.216909	0.607517	0.535086
Carmil2	Carmil2	Dek	Dek	0	0	1.99987	4.34915	0.00036118	0.000710583	0.309793	0.00911532	0	0	0.542819	0.00911532	0.897641	0.413333	0.309793	0.383348	0.473468	0.606163	0.000221508	0.000710583	0.000188346	0.000272907	0.00036118	0.000309418	0.000298161	0.00024395	0.311727	1	0.265058	0.384061	0.508287	0.435442	0.419601	0.34331
Carmil2	Carmil2	Arf5	Arf5	0	0	1.83832	1.83015	0.000501416	0.000710559	0.377993	0.245911	0	0	0.841001	0.501398	0.377993	0.245911	0.389178	0.643354	0.635831	0.332847	0.00017496	0.000494131	0.000427312	0.000710559	0.000501416	0.000555472	0.000351136	0.000492289	0.246229	0.695412	0.601374	1	0.705664	0.781739	0.494169	0.692819
Carmil2	Carmil2	Fam104a	Fam104a	0	0	0.765951	1.27218	0.00035657	0.000710532	NA	0.439166	0	0	0.154127	0.134686	0.449949	0.439166	0.0267372	0.697406	0.489551	0.676938	0.000137252	0.00014347	0.00035657	0.000710532	0.000163855	0.000396278	0.000340491	0.000283019	0.193168	0.201919	0.501835	1	0.230609	0.55772	0.479206	0.39832
Carmil2	Carmil2	Csk	Csk	0	0	2.86176	2.50413	0.000640118	0.000706672	0.00337991	0.0360373	0	0	0.303713	0.438815	0.00763559	0.0360373	0.00337991	0.161874	0.917866	0.195354	8.71e-05	7.46e-05	0.000640118	0.000706672	0.000485726	0.00043749	0.000220268	0.00029099	0.123254	0.105565	0.905821	1	0.687343	0.619085	0.311698	0.411775
Carmil2	Carmil2	Vdac1	Vdac1	0	0	1.52775	1.75842	0.000640374	0.000706494	0.545407	0.303079	0	0	0.577932	0.303079	0.764334	0.344293	0.545407	0.554641	0.832637	0.793574	0.000424954	0.000706494	0.000416614	0.000403861	0.000640374	0.000318236	0.00062523	0.000359646	0.601497	1	0.589692	0.571641	0.906411	0.450444	0.884976	0.509057
Carmil2	Carmil2	Hlcs	Hlcs	0	0	1.9299	2.33848	0.000356842	0.000704567	0.251104	0.0261466	0	0	0.251104	0.0592695	0.464586	0.520691	0.504119	0.95229	0.490598	0.0261466	0.000356842	0.000597554	0.000186053	0.000256729	0.000220486	0.000386761	0.000270671	0.000704567	0.50647	0.848115	0.264067	0.364378	0.312938	0.548934	0.384166	1
Carmil2	Carmil2	Ddx17	Ddx17	0	0	3.19043	1.64046	0.000926313	0.000698056	0.000433305	0.262485	0	0	0.000433305	0.262485	0.091558	0.704528	0.408303	0.453612	0.810479	0.888801	0.000926313	0.000698056	0.000796671	0.000511063	0.000616526	0.000396379	0.000400422	0.000486005	1	0.753585	0.860045	0.551717	0.66557	0.42791	0.432275	0.524666
Carmil2	Carmil2	Mta2	Mta2	0	0	2.11308	2.02301	0.000561477	0.000697164	0.00501784	0.0129664	0	0	0.396785	0.137609	0.06116	0.167461	0.00501784	0.0129664	0.903815	0.0369794	0.000262561	0.000366484	0.00055133	0.000624587	0.000561477	0.000697164	0.00028596	0.000503842	0.376613	0.525678	0.790818	0.895897	0.805373	1	0.410176	0.722702
Carmil2	Carmil2	Matr3	Matr3	0	0	0.80221	1.15129	0.000318393	0.000695395	NA	0.886791	0	0	0.100344	0.483895	0.297129	0.886791	0.734259	0.564792	0.127278	0.753163	4.48e-05	0.000174802	0.000242583	0.000695395	0.000318393	0.000373454	0.00024819	0.0003387	0.0644238	0.251371	0.348842	1	0.457859	0.537039	0.356905	0.487061
Carmil2	Carmil2	Slc25a11	Slc25a11	0	0	2.27013	2.86138	0.000500301	0.000693664	0.0294423	0.00598879	0	0	0.0916018	0.263861	0.0294423	0.0128666	0.347336	0.0261599	0.0657616	0.00598879	0.000239077	0.000270306	0.000500301	0.000693664	0.000349634	0.000492963	0.000410039	0.000562571	0.344658	0.389679	0.721244	1	0.504039	0.710665	0.59112	0.811014
Carmil2	Carmil2	Rtn3	Rtn3	0	0	1.32307	3.41472	0.000265047	0.000691901	0.373807	0.037941	0	0	0.543369	0.037941	0.502222	0.543141	0.373807	0.451396	0.660527	0.587289	0.00022784	0.000691901	0.000265047	0.000471013	0.000257692	0.000340471	0.000206773	0.000193474	0.329296	1	0.383071	0.680752	0.372441	0.492081	0.298848	0.279627
Carmil2	Carmil2	Apol10b	Apol10b	0	0	1.4541	3.28462	0.000246723	0.000690952	0.198693	0.015206	0	0	0.299903	0.758369	0.177359	0.015206	0.363133	0.344814	0.198693	0.447464	7.55e-05	0.000137722	8.5e-05	0.000690952	0.000137959	0.000327635	0.000246723	0.000119057	0.10927	0.199322	0.123019	1	0.199665	0.474179	0.357077	0.172309
Carmil2	Carmil2	Arhgdia	Arhgdia	0	0	6.70049	2.86597	0.00136191	0.000689498	0.24648	0.370525	0	0	0.357742	0.370525	0.283579	0.53903	0.24648	0.806146	0.264646	0.690725	0.000519486	0.000689498	0.000847268	0.000238935	0.00136191	0.000227676	0.000905113	0.000404963	0.38144	0.506274	0.622118	0.175441	1	0.167174	0.664592	0.29735
Carmil2	Carmil2	Mogs	Mogs	0	0	1.48787	2.05598	0.000436737	0.000689217	0.337736	0.050585	0	0	0.337736	0.050585	0.749161	0.531581	0.388555	0.326682	0.706393	0.0978556	0.000327858	0.000663984	0.000324837	0.000606347	0.000436737	0.000689217	0.000294536	0.000609606	0.475696	0.963389	0.471313	0.879762	0.633671	1	0.427349	0.884491
Carmil2	Carmil2	Ywhag	Ywhag	0	0	1.94239	1.64781	0.000575615	0.000684843	0.152678	0.251358	0	0	0.760633	0.218882	0.152678	0.251358	0.217766	0.949236	0.45837	0.958427	0.000154778	0.000111407	0.000575615	0.000684843	0.000530458	0.000334194	0.000544481	0.000295407	0.226005	0.162675	0.840507	1	0.774569	0.487986	0.795045	0.43135
Carmil2	Carmil2	Upp2	Upp2	0	0	0.937096	2.54831	0.000308485	0.000683138	NA	0.0878041	0	0	0.661102	0.0878041	0.642511	0.811698	0.519597	0.359161	0.76463	0.634013	0.000135829	0.000683138	0.000239311	0.000362567	0.000185023	0.000186757	0.000308485	0.000174813	0.198831	1	0.350311	0.530738	0.270843	0.273381	0.451571	0.255897
Carmil2	Carmil2	Dld	Dld	0	0	3.48561	2.95613	0.00055898	0.000682323	0.00973502	0.0779578	0	0	0.00973502	0.0779578	0.588805	0.337541	0.046695	0.349423	0.870643	0.169263	0.00055898	0.000682323	0.000172719	0.000126877	0.000468002	0.000488236	0.000322955	0.000562285	0.819231	1	0.253134	0.185949	0.685895	0.71555	0.473317	0.824075
Carmil2	Carmil2	Psmb3	Psmb3	0	0	3.95504	2.23086	0.00126597	0.000682185	0.083532	0.0225891	0	0	0.311804	0.649814	0.578931	0.586146	0.538841	0.154113	0.083532	0.0225891	8.88e-05	0.00022745	0.000321687	0.000327305	0.000383184	0.000147451	0.00126597	0.000682185	0.070144	0.179665	0.254104	0.258541	0.302681	0.116473	1	0.538864
Carmil2	Carmil2	Psmb8	Psmb8	0	0	4.00553	3.3053	0.000746652	0.000682018	0.00182937	0.00230761	0	0	0.371304	0.639165	0.219874	0.293683	0.00182937	0.141041	0.173641	0.00230761	0.000260397	0.000289875	0.000352137	0.000184331	0.000746652	0.000477672	0.000654515	0.000682018	0.348753	0.388233	0.471621	0.246877	1	0.639752	0.8766	0.913435
Carmil2	Carmil2	Gna13	Gna13	0	0	3.41834	3.22791	0.000500748	0.000677469	0.000124732	0.037342	0	0	0.370084	0.498583	0.000124732	0.037342	0.0317549	0.0964223	0.136476	0.206104	0.000100174	0.000118436	0.000500748	0.000677469	0.000307791	0.000312207	0.000333042	0.000231122	0.147865	0.174821	0.739145	1	0.454325	0.460843	0.491597	0.341155
Carmil2	Carmil2	Nub1	Nub1	0	0	8.40826	4.42236	0.00108728	0.000663664	0.00332636	0.00301881	1	0	0.621867	0.614876	0.030306	0.796753	0.00332636	0.0306827	0.220165	0.00301881	8.19e-05	9.84e-05	0.000677036	0.000220882	0.00108728	0.000663664	0.000491268	0.000479034	0.0753256	0.0905011	0.622688	0.203151	1	0.610389	0.451832	0.44058
Carmil2	Carmil2	Far1	Far1	0	0	2.99686	4.00458	0.000420032	0.000658868	0.00342323	0.000305527	0	0	0.00342323	0.0307173	0.133203	0.111864	0.144224	0.0950612	0.279926	0.000305527	0.000302	0.00040089	0.000365717	0.000445654	0.000349756	0.000479057	0.000420032	0.000658868	0.458362	0.608453	0.555069	0.676393	0.530844	0.727091	0.637506	1
Carmil2	Carmil2	Psmb2	Psmb2	0	0	4.09878	1.45101	0.00183837	0.000657303	0.104555	0.58779	0	0	0.671397	0.732931	0.738083	0.294744	0.93905	0.58779	0.104555	0.924696	0.000184063	0.000446539	0.000309959	0.000250604	0.000376977	0.000657303	0.00183837	0.000372655	0.100123	0.242899	0.168605	0.136318	0.20506	0.357546	1	0.202709
Carmil2	Carmil2	Sh3bgrl3	Sh3bgrl3	0	0	1.34096	0.915712	0.000860697	0.000648958	0.708335	NA	0	0	0.412059	0.585673	0.237187	0.652422	0.720942	0.246544	0.708335	0.612853	0.000222379	0.000449986	0.000376271	0.000648958	0.000588132	0.000352126	0.000860697	0.000468063	0.258371	0.522816	0.43717	0.753991	0.683321	0.409117	1	0.543819
Carmil2	Carmil2	Pdap1	Pdap1	0	0	1.5968	1.60614	0.000394197	0.000648832	0.560987	0.602351	0	0	0.560987	0.602351	0.648137	0.478393	0.857213	0.666492	0.623324	0.865926	0.000394197	0.000648832	0.000302417	0.000344945	0.00037802	0.000566803	0.000280284	0.000379939	0.607549	1	0.466094	0.53164	0.582616	0.873574	0.431982	0.585574
Carmil2	Carmil2	Eef1d	Eef1d	0	0	1.72367	1.4093	0.000597321	0.000646724	0.333687	0.543653	0	0	0.519211	0.504352	0.362437	0.818259	0.333687	0.543653	0.480658	0.954203	0.000172289	0.000141389	0.000587361	0.000599355	0.000597321	0.000646724	0.000233857	0.00035732	0.266403	0.218623	0.90821	0.926755	0.92361	1	0.361602	0.552508
Carmil2	Carmil2	Rars	Rars	0	0	2.03051	2.01144	0.000446706	0.00064624	0.0975962	0.0682041	0	0	0.0975962	0.183656	0.488456	0.249302	0.23057	0.083773	0.959058	0.0682041	0.000270272	0.000435082	0.000400454	0.00064624	0.000446706	0.000536851	0.000258865	0.000428105	0.418222	0.673251	0.619668	1	0.691239	0.83073	0.400571	0.662455
Carmil2	Carmil2	Dlat	Dlat	0	0	0.863744	1.6112	0.000351757	0.000645142	NA	0.606988	0	0	0.589539	0.635327	0.0442618	0.0219803	0.598867	0.823675	0.491735	0.606988	0.000171851	0.000645142	0.000229764	0.000315078	0.000351757	0.000493693	0.000248865	0.000535709	0.266377	1	0.356145	0.488386	0.54524	0.765247	0.385752	0.830374
Carmil2	Carmil2	Canx	Canx	0	0	2.66433	1.32608	0.000992221	0.000639719	0.0112715	0.500806	0	0	0.601023	0.846871	0.404179	0.626102	0.0112715	0.500806	0.274933	0.96059	0.000389638	0.000317845	0.000690618	0.000392423	0.000992221	0.000639719	0.000693287	0.000395999	0.392693	0.320337	0.696032	0.3955	1	0.644734	0.698722	0.399104
Carmil2	Carmil2	Hmga1	Hmga1	0	0	1.75314	1.67328	0.000582614	0.00063818	0.431465	0.192182	0	0	0.431465	0.56639	0.449876	0.54434	0.661187	0.370741	0.524132	0.192182	0.000416088	0.000324732	0.000314433	0.000371777	0.0002843	0.000319302	0.000582614	0.00063818	0.651992	0.508841	0.492703	0.582558	0.445486	0.500332	0.912931	1
Carmil2	Carmil2	Cotl1	Cotl1	0	0	2.97098	1.9911	0.000936437	0.000637662	0.235362	0.533425	0	0	0.471804	0.705137	0.235362	0.517628	0.448989	0.753663	0.453783	0.533425	0.000496635	0.000346703	0.000803104	0.000254507	0.000936437	0.000399658	0.000850718	0.000637662	0.530345	0.370236	0.857617	0.271782	1	0.426786	0.908463	0.680945
Carmil2	Carmil2	Tbl1xr1	Tbl1xr1	0	0	2.08313	1.53245	0.000352872	0.000625285	0.294972	0.324175	0	0	0.294972	0.533685	0.558797	0.324175	0.432178	0.299367	0.527254	0.130453	0.000341895	0.00026602	0.000339797	0.000625285	0.000352872	0.000214034	0.000249007	0.000217891	0.546783	0.425438	0.543427	1	0.564338	0.342298	0.39823	0.348467
Carmil2	Carmil2	Dlg1	Dlg1	0	0	1.37022	3.4356	0.000313343	0.000623141	0.686125	0.0236416	0	0	0.86261	0.0236416	0.283703	0.708214	0.686125	0.663648	0.377012	0.663617	0.000146062	0.000623141	0.000120781	0.000335839	0.000313343	0.000270987	0.00012212	0.000188183	0.234396	1	0.193826	0.538945	0.502844	0.434873	0.195975	0.301991
Carmil2	Carmil2	Aco2	Aco2	0	0	2.27911	2.24943	0.000555715	0.000623044	0.165507	0.0747978	0	0	0.417889	0.253528	0.651418	0.366771	0.165507	0.763196	0.736191	0.0747978	7.1e-05	8.26e-05	0.00022737	0.000229189	0.000555715	0.000415539	0.000194349	0.000623044	0.113957	0.132575	0.364934	0.367854	0.891935	0.66695	0.311935	1
Carmil2	Carmil2	Tmed2	Tmed2	0	0	2.5274	1.80677	0.000823035	0.000622881	0.00147066	0.0218944	0	0	0.00147066	0.0691852	0.0886955	0.532668	0.0839163	0.0218944	0.3143	0.234877	0.000465525	0.000495417	0.000507896	0.000479579	0.000472336	0.000622881	0.000823035	0.000434834	0.56562	0.601939	0.617101	0.582696	0.573895	0.75681	1	0.52833
Carmil2	Carmil2	Hprt	Hprt	0	0	3.87464	1.62256	0.00105949	0.000622767	0.0113607	0.678499	0	0	0.675998	0.62953	0.260461	0.678499	0.0113607	0.909556	0.449428	0.569594	0.000118913	0.000195347	0.000882508	0.000622767	0.00105949	0.000355995	0.00023134	0.000127126	0.112236	0.184378	0.832954	0.587798	1	0.336005	0.21835	0.119988
Carmil2	Carmil2	Caprin1	Caprin1	0	0	2.57886	1.09846	0.00119736	0.000617948	0.282362	0.768663	0	0	0.640704	0.75445	0.282362	0.768663	0.72745	0.679956	0.704297	0.893463	0.000470466	0.000249636	0.00119736	0.000617948	0.000525782	0.000392077	0.000369781	0.000337363	0.392921	0.208489	1	0.516094	0.439119	0.327452	0.308831	0.281757
Carmil2	Carmil2	Snrpe	Snrpe	0	0	1.01942	1.46172	0.000435547	0.000614596	0.332394	0.407505	0	0	0.371342	0.407505	0.598054	0.334123	0.332394	0.283688	0.361224	0.586397	0.000219709	0.000614596	0.000435547	0.000570106	0.00039897	0.000499995	0.00041791	0.000405958	0.357485	1	0.708672	0.927611	0.649158	0.813534	0.679975	0.660528
Carmil2	Carmil2	Rps28	Rps28	0	0	1.03437	0.860917	0.000526731	0.00060669	0.258521	NA	0	0	0.258521	0.473645	0.212122	0.502988	0.387241	0.309334	0.40821	0.605895	0.000368735	0.000355	0.000366791	0.000594716	0.000333003	0.00060669	0.000526731	0.000481758	0.607782	0.585142	0.604577	0.980263	0.548885	1	0.868205	0.794076
Carmil2	Carmil2	Fnbp1	Fnbp1	0	0	2.13796	1.76085	0.000528199	0.000606208	0.224786	0.398653	0	0	0.224786	0.398653	0.536351	0.689708	0.684983	0.692331	0.230492	0.87314	0.000528199	0.000606208	0.000509126	0.000597706	0.000348546	0.000413828	0.000149921	0.000358575	0.871316	1	0.839854	0.985975	0.574961	0.68265	0.24731	0.591505
Carmil2	Carmil2	Psma5	Psma5	0	0	3.81349	1.27812	0.00221777	0.00060114	0.159555	0.605725	0	0	0.628004	0.605725	0.759994	0.36144	0.937797	0.43966	0.159555	0.849446	0.000231809	0.00060114	0.000375516	0.000458206	0.000476181	0.000240686	0.00221777	0.000403852	0.104524	0.271056	0.169322	0.206607	0.214712	0.108526	1	0.182098
Carmil2	Carmil2	Plp2	Plp2	0	0	2.68378	1.21564	0.000952938	0.000593672	0.145331	0.673307	0	0	0.145331	0.845331	0.323073	0.405827	0.549915	0.219848	0.550879	0.673307	0.000884751	0.000592085	0.000952938	0.000467928	0.000816298	0.000400296	0.000355008	0.000593672	0.928446	0.621326	1	0.491037	0.856612	0.420065	0.372541	0.622991
Carmil2	Carmil2	Dpm1	Dpm1	0	0	1.94873	2.7052	0.000343498	0.000590085	0.0387392	0.000733257	0	0	0.375296	0.511674	0.816234	0.000733257	0.742293	0.0989424	0.0387392	0.174151	5.71e-05	9.51e-05	0.000186104	0.000590085	0.000139907	0.000306814	0.000343498	0.000310102	0.0967657	0.161163	0.315385	1	0.237096	0.519949	0.582116	0.525521
Carmil2	Carmil2	Fasn	Fasn	0	0	2.04043	1.82602	0.000478067	0.000588707	0.0244154	0.157892	0	0	0.858959	0.140624	0.168306	0.157892	0.0244154	0.191191	0.821736	0.387702	0.000151023	0.000141718	0.000478067	0.000588707	0.000432261	0.000481664	0.000306631	0.000313349	0.256533	0.240728	0.812063	1	0.734255	0.818173	0.520855	0.532266
Carmil2	Carmil2	Pold1	Pold1	0	0	1.59352	1.64199	0.000516474	0.000586027	0.34256	0.259083	0	0	0.34256	0.499461	0.0911142	0.616247	0.347463	0.881315	0.632369	0.259083	0.000315424	0.00012428	0.000134512	0.000586027	0.00045224	0.000436721	0.000516474	0.000536018	0.538241	0.212072	0.229532	1	0.771705	0.745223	0.881314	0.914664
Carmil2	Carmil2	Impa2	Impa2	0	0	3.93985	2.24756	0.00114383	0.000583178	0.000206669	0.0887479	0	0	0.0595158	0.321767	0.550903	0.553905	0.000206669	0.157855	0.213726	0.0887479	0.000492694	0.000352676	0.000315458	0.000388382	0.00114383	0.000534828	0.00082219	0.000583178	0.430739	0.308328	0.27579	0.339544	1	0.467574	0.718801	0.509845
Carmil2	Carmil2	Nhp2	Nhp2	0	0	2.68824	1.83205	0.000647992	0.000582122	0.226475	0.14609	0	0	0.226475	0.14609	0.438188	0.472419	0.264134	0.350817	0.263532	0.616525	0.000376461	0.000582122	0.000247903	0.000344675	0.000440207	0.000314675	0.000647992	0.000484855	0.580966	0.898348	0.382571	0.531912	0.67934	0.485616	1	0.748242
Carmil2	Carmil2	Dbnl	Dbnl	0	0	1.8979	1.75997	0.000506356	0.000581333	0.220822	0.384833	0	0	0.0771766	0.0135972	0.220822	0.384833	0.747415	0.785623	0.554093	0.755617	3.76e-05	3.87e-05	0.000506356	0.000581333	0.000254928	0.00023037	0.000217467	0.000160801	0.0646789	0.0665711	0.871026	1	0.438523	0.396279	0.374083	0.276607
Carmil2	Carmil2	Naca	Naca	0	0	1.30521	1.90047	0.000298106	0.000573917	0.798076	0.393862	0	0	0.798076	0.393862	0.230246	0.0968591	0.674744	0.574001	0.3633	0.486954	0.000298106	0.000573917	0.000240384	0.000246475	0.000285445	0.000276821	0.000254183	0.000229087	0.519424	1	0.418848	0.429461	0.497363	0.482336	0.442892	0.399164
Carmil2	Carmil2	Eif4g1	Eif4g1	0	0	1.211	0.939591	0.000600553	0.000572635	0.22191	NA	0	0	0.909678	0.20698	0.22191	0.443881	0.337642	0.873343	0.329444	0.538832	0.000269835	0.000317443	0.000600553	0.000572635	0.000488186	0.000515523	0.000308752	0.000361106	0.449311	0.528584	1	0.953513	0.812894	0.858414	0.514113	0.601289
Carmil2	Carmil2	Ccdc141	Ccdc141	0	0	0.777803	1.23044	0.00030159	0.000571189	NA	0.819038	0	0	0.862247	0.819038	0.293425	0.79926	0.694983	0.829233	0.698071	0.859716	0.000225811	0.000489104	0.000101001	0.000510223	0.000223673	0.000571189	0.00030159	0.00040422	0.395335	0.856291	0.176826	0.893265	0.391592	1	0.528004	0.707682
Carmil2	Carmil2	Xrn2	Xrn2	0	0	4.86521	2.29604	0.000767879	0.00057027	0.00192214	0.130988	0	0	0.00192214	0.130988	0.21957	0.876253	0.159956	0.208033	0.821231	0.21586	0.000767879	0.000531114	0.000460797	0.000382755	0.000433074	0.00057027	0.000209785	0.000442448	1	0.691664	0.600091	0.498457	0.563987	0.742656	0.273201	0.576195
Carmil2	Carmil2	Rab5a	Rab5a	0	0	2.30291	1.70078	0.000724519	0.000563645	0.21954	0.272779	0	0	0.610361	0.650702	0.29522	0.89249	0.21954	0.272779	0.373219	0.679119	0.000116994	0.000196284	0.00046294	0.000404496	0.000473425	0.000563645	0.000724519	0.000323476	0.161478	0.270916	0.638962	0.558296	0.653434	0.777958	1	0.44647
Carmil2	Carmil2	Igkv8-30	Igkv8-30	0	0	2.2091	2.88977	0.000472744	0.000559286	0.476625	0.38712	0	0	0.406098	0.264379	0.438808	0.525858	0.253267	0.530761	0.476625	0.38712	7.78e-05	0.000103	0.000162228	0.000256903	0.000100064	0.000173377	0.000472744	0.000559286	0.139106	0.184163	0.290063	0.459341	0.178914	0.309997	0.845263	1
Carmil2	Carmil2	Kcnip3	Kcnip3	0	0	0.653187	1.21572	0.000183402	0.000558822	NA	0.658925	0	0	0.178629	0.176183	0.222031	0.658925	0.494196	0.825839	0.161436	0.32614	6.04e-05	8.84e-05	0.000139747	0.000558822	0.000183402	0.000318401	0.00012441	0.000143177	0.108085	0.15819	0.250074	1	0.328194	0.569772	0.222629	0.256212
Carmil2	Carmil2	Tmem131	Tmem131	0	0	1.26337	0.887709	0.000638939	0.000557793	0.641578	NA	0	0	0.763678	0.801766	0.60736	0.697202	0.666903	0.597967	0.641578	0.548916	0.000356898	0.000450799	0.000494952	0.000557793	0.000594166	0.000468505	0.000638939	0.000481977	0.558579	0.705543	0.774647	0.872999	0.929926	0.733255	1	0.75434
Carmil2	Carmil2	Kpnb1	Kpnb1	0	0	1.62175	1.27696	0.000699756	0.000557739	0.121638	0.420159	0	0	0.847944	0.817298	0.121638	0.105446	0.175842	0.593176	0.906642	0.420159	0.000272635	0.000321842	0.000699756	0.000325982	0.000591108	0.000557739	0.000477442	0.000491546	0.389614	0.459935	1	0.465851	0.844734	0.797048	0.682298	0.702453
Carmil2	Carmil2	Abce1	Abce1	0	0	2.63613	4.03632	0.00031193	0.000552402	0.0204889	0.00286383	0	0	0.806615	0.174632	0.0204889	0.722571	0.0473579	0.0129853	0.598574	0.00286383	6.28e-05	5.14e-05	0.00031193	0.000196679	0.000278173	0.000552402	0.000206464	0.000420227	0.113685	0.0930482	0.564679	0.356043	0.50357	1	0.373757	0.760727
Carmil2	Carmil2	Evl	Evl	0	0	1.4531	0.885364	0.000691886	0.000549663	0.655118	NA	0	0	0.0873224	0.0803091	0.655118	0.903534	0.821737	0.850723	0.474653	0.555217	7.47e-05	7.36e-05	0.000691886	0.000549663	0.000338776	0.000464999	0.000251529	0.000282512	0.107966	0.106376	1	0.794442	0.489641	0.672075	0.363541	0.408322
Carmil2	Carmil2	Nolc1	Nolc1	0	0	2.73193	1.40763	0.000466763	0.000545577	0.0510512	0.479778	0	0	0.0510512	0.479778	0.665961	0.532496	0.89955	0.739367	0.824216	0.932453	0.000466763	0.000339331	0.000228521	0.000545577	0.000224794	0.000394891	0.000261993	0.000276565	0.85554	0.621967	0.418861	1	0.41203	0.723804	0.480213	0.506922
Carmil2	Carmil2	Acadvl	Acadvl	0	0	1.73367	2.09825	0.000310792	0.00054366	0.356399	0.187741	0	0	0.201392	0.00767995	0.451875	0.187741	0.356399	0.31462	0.128947	0.805788	3.84e-05	1.79e-05	0.000310792	0.00054366	0.000304069	0.000401726	9.99e-05	0.000201669	0.0706324	0.032925	0.571666	1	0.5593	0.738929	0.183755	0.370947
Carmil2	Carmil2	Dusp14	Dusp14	0	0	1.41	1.29155	0.000444877	0.00054339	0.41568	0.464209	0	0	0.371132	0.722778	0.479975	0.464209	0.41568	0.47751	0.447167	0.605921	0.000138115	0.000401652	0.00025564	0.00054339	0.000444877	0.000489304	0.000376956	0.000311689	0.254173	0.73916	0.470454	1	0.818707	0.900466	0.693712	0.573601
Carmil2	Carmil2	Pdcd6ip	Pdcd6ip	0	0	1.52354	1.41823	0.000418777	0.00054101	0.31704	0.409599	0	0	0.000852422	0.00708058	0.31704	0.409599	0.819003	0.733743	0.921717	0.666489	2.58e-05	6.07e-05	0.000418777	0.00054101	0.000207875	0.000280544	0.000287637	0.000200377	0.0476886	0.112198	0.774065	1	0.384235	0.518556	0.531667	0.370376
Carmil2	Carmil2	Ptma	Ptma	0	0	1.31587	1.15201	0.000606456	0.000534036	0.372847	0.351126	0	0	0.420195	0.362032	0.372847	0.378541	0.248736	0.439837	0.409822	0.351126	0.00039022	0.000370418	0.000606456	0.000534036	0.000316259	0.000459532	0.000442357	0.000444375	0.643443	0.610791	1	0.880585	0.521487	0.757733	0.729413	0.732741
Carmil2	Carmil2	Vars	Vars	0	0	2.85628	2.65679	0.000462867	0.00053323	0.055049	0.047496	0	0	0.222521	0.662798	0.055049	0.047496	0.445941	0.0676387	0.663193	0.0972473	0.000290325	0.000200992	0.000462867	0.00053323	0.000271291	0.000418031	0.000249276	0.000306708	0.544465	0.376933	0.868044	1	0.508769	0.78396	0.467483	0.575189
Carmil2	Carmil2	Prrc2c	Prrc2c	0	0	2.12327	0.858567	0.000740795	0.000532797	0.0219018	NA	0	0	0.0219018	0.575807	0.769995	0.43205	0.67224	0.144503	0.395289	0.112842	0.000740795	0.000439019	0.000709909	0.000532797	0.000451178	0.000302444	0.00030395	0.000328888	1	0.592632	0.958307	0.719223	0.609046	0.408269	0.410302	0.443966
Carmil2	Carmil2	Actl6a	Actl6a	0	0	1.91648	1.82787	0.000240669	0.000529654	0.167609	0.101659	0	0	0.167609	0.249226	0.589968	0.101659	0.65029	0.206743	0.373717	0.750663	0.000240669	0.000204229	0.000138542	0.000529654	0.000117452	0.000422157	0.000116241	0.000197593	0.454389	0.385589	0.261571	1	0.221752	0.797043	0.219466	0.373061
Carmil2	Carmil2	Slc16a3	Slc16a3	0	0	1.59005	1.10476	0.000758517	0.000527785	0.251197	0.844872	0	0	0.440675	0.157695	0.575932	0.571481	0.251197	0.679373	0.646767	0.844872	0.000430365	0.000185074	0.000727904	0.000454337	0.000758517	0.000395335	0.000360587	0.000527785	0.567377	0.243995	0.959641	0.598981	1	0.521195	0.475384	0.695812
Carmil2	Carmil2	2011-09-01	2011-09-01	0	0	1.49269	1.80154	0.000334517	0.000526119	0.17313	0.0702508	0	0	0.387741	0.778058	0.577231	0.5971	0.17313	0.0702508	0.271902	0.424727	5.57e-05	0.000187794	0.000334517	0.000471468	0.000315768	0.000526119	0.000121449	0.000142977	0.10587	0.356942	0.63582	0.896124	0.600184	1	0.230839	0.271758
Carmil2	Carmil2	Hnrnpul2	Hnrnpul2	0	0	1.25013	1.87893	0.000445666	0.000524694	0.526743	0.0866484	0	0	0.914159	0.0866484	0.526743	0.613	0.82107	0.8105	0.440184	0.969598	0.000193163	0.000524694	0.000445666	0.000313796	0.000329699	0.000425824	0.000202486	0.000295515	0.368144	1	0.849383	0.598055	0.628364	0.811566	0.385913	0.563214
Carmil2	Carmil2	Lmna	Lmna	0	0	2.46811	1.491	0.000819417	0.00052238	0.672103	0.566674	0	0	0.748614	0.908122	0.722121	0.0301475	0.562692	0.566674	0.672103	0.680025	0.000131806	0.000288842	0.000247804	8.47e-05	0.000183773	0.00052238	0.000819417	0.000212151	0.160853	0.352497	0.302415	0.103366	0.224273	0.637502	1	0.258905
Carmil2	Carmil2	Stip1	Stip1	1	0	5.27378	3.5554	0.000615842	0.000513753	0.00070646	0.00337551	2	0	0.556517	0.622972	0.00070646	0.00337551	0.0151003	0.692372	0.713159	0.0201077	5.54e-05	7.56e-05	0.000615842	0.000513753	0.000507604	0.000171867	0.000152157	0.000250387	0.0899581	0.122759	1	0.834229	0.824244	0.279076	0.247071	0.406577
Carmil2	Carmil2	Dock2	Dock2	0	0	2.71539	2.54582	0.000301695	0.000512897	0.0683442	0.00499026	0	0	0.101173	0.121033	0.0683442	0.00499026	0.205148	0.0884698	0.707783	0.193018	0.000241154	0.000286387	0.000301695	0.000512897	0.000229004	0.000287359	0.000108803	0.000219684	0.47018	0.558371	0.588218	1	0.446491	0.560266	0.212134	0.42832
Carmil2	Carmil2	Pnn	Pnn	0	0	1.97211	2.35353	0.000326274	0.000510063	0.138682	0.0718865	0	0	0.163621	0.694657	0.138682	0.0718865	0.554468	0.456253	0.0868686	0.83513	5.26e-05	0.000161921	0.000326274	0.000510063	0.000136641	0.000339005	9.63e-05	0.000127011	0.103125	0.317453	0.639674	1	0.26789	0.664634	0.1888	0.24901
Carmil2	Carmil2	U2surp	U2surp	0	0	2.02902	1.27146	0.00047546	0.000509764	0.0968702	0.531913	0	0	0.0968702	0.531913	0.792648	0.906958	0.678512	0.786183	0.46694	0.915918	0.00047546	0.000436665	0.000443177	0.000509764	0.00039655	0.00049929	0.000181514	0.000378416	0.932706	0.856602	0.869377	1	0.777909	0.979453	0.356075	0.742336
Carmil2	Carmil2	Ssr1	Ssr1	0	0	1.95595	2.03337	0.000496634	0.0005088	0.0327621	0.0804645	0	0	0.706079	0.322384	0.561474	0.241087	0.0327621	0.153576	0.0795519	0.0804645	0.000189384	0.000292401	0.000290796	0.000411553	0.000468253	0.000487656	0.000496634	0.0005088	0.372217	0.574688	0.571533	0.80887	0.920309	0.958443	0.976089	1
Carmil2	Carmil2	Psmc2	Psmc2	0	0	2.19695	2.51883	0.000520439	0.000507738	0.0469394	0.0061775	0	0	0.712651	0.442842	0.699262	0.603666	0.0469394	0.0875012	0.0966082	0.0061775	0.000148782	0.000244519	0.000175989	0.000338859	0.000344689	0.000429279	0.000520439	0.000507738	0.285878	0.469832	0.338155	0.651102	0.662304	0.82484	1	0.975596
Carmil2	Carmil2	Tmed10	Tmed10	0	0	1.8734	1.6932	0.000537313	0.000503444	0.0194861	0.112439	0	0	0.0194861	0.288	0.0821998	0.376909	0.574724	0.362558	0.511698	0.112439	0.000336033	0.000204584	0.000474662	0.000297817	0.000336405	0.000479764	0.000537313	0.000503444	0.625395	0.380754	0.883399	0.554271	0.626088	0.892895	1	0.936966
Carmil2	Carmil2	Gbp2	Gbp2	0	0	4.56577	2.84632	0.000642468	0.00050321	0.00208978	0.00375072	0	0	0.494249	0.436148	0.00208978	0.00375072	0.0280984	0.0063931	0.420053	0.441749	5.4e-05	7.7e-05	0.000642468	0.00050321	0.000396996	0.000413894	0.00019218	8.79e-05	0.0840509	0.11985	1	0.783245	0.617923	0.644225	0.299128	0.136816
Carmil2	Carmil2	Stat4	Stat4	0	0	3.6807	2.61372	0.000641695	0.0005028	0.00448317	0.0150056	0	0	0.71406	0.188275	0.00448317	0.0535526	0.0221161	0.446398	0.46778	0.0150056	8.66e-05	5.26e-05	0.000641695	0.0005028	0.00043124	0.00032582	0.000329588	0.000431127	0.134955	0.0819704	1	0.78355	0.672033	0.507749	0.513621	0.671857
Carmil2	Carmil2	Ptges3	Ptges3	0	0	1.81421	1.71928	0.00044785	0.000502582	0.259872	0.372678	0	0	0.441551	0.592044	0.401657	0.372678	0.259872	0.38317	0.713062	0.529238	9.5e-05	0.000138695	0.0003515	0.000502582	0.00044785	0.000341668	0.000270189	0.000210616	0.189024	0.275965	0.699388	1	0.891098	0.679825	0.537602	0.419068
Carmil2	Carmil2	Son	Son	0	0	1.70769	1.56755	0.00024365	0.000502036	0.0417687	0.0814274	0	0	0.0417687	0.804761	0.965678	0.0814274	0.409269	0.28646	0.419179	0.412751	0.000241091	0.000230255	0.00024365	0.000502036	0.000163252	0.000378929	0.00015869	0.000269977	0.480227	0.458642	0.485324	1	0.32518	0.754785	0.316093	0.537764
Carmil2	Carmil2	Mark2	Mark2	0	0	4.3011	3.18581	0.00056336	0.000501492	0.000110897	0.000756392	0	0	0.35275	0.256396	0.000110897	0.406944	0.00258992	0.000756392	0.448892	0.0112577	0.000236894	0.000403532	0.000556842	0.000301106	0.00056336	0.000501492	0.000203345	0.000337507	0.420502	0.716295	0.98843	0.534482	1	0.89018	0.36095	0.599096
Carmil2	Carmil2	Mpst	Mpst	0	0	3.42292	2.02762	0.000636486	0.000500816	0.00892468	0.069922	0	0	0.238307	0.234481	0.641954	0.454947	0.00892468	0.069922	0.776998	0.270749	5.34e-05	9.33e-05	0.000270735	0.000379995	0.000636486	0.000500816	0.000249106	0.00032934	0.0838982	0.146586	0.425359	0.59702	1	0.786845	0.391377	0.517435
Carmil2	Carmil2	Sun2	Sun2	0	0	2.04802	2.48914	0.0003555	0.000497004	0.176796	0.0284272	0	0	0.319043	0.189332	0.301902	0.893507	0.176796	0.381541	0.803385	0.0284272	0.000178927	0.000430576	0.000352064	0.00031902	0.0003555	0.000454144	0.00025294	0.000497004	0.360011	0.866343	0.708373	0.641886	0.715286	0.913763	0.50893	1
Carmil2	Carmil2	Skap1	Skap1	0	0	4.33398	3.29142	0.000771061	0.000496799	5.77e-05	0.00835952	0	0	0.0223698	0.681159	7.59e-05	0.880073	5.77e-05	0.307512	0.803601	0.00835952	0.000234663	0.000189585	0.000771061	0.000198995	0.000647022	0.000359596	0.000254559	0.000496799	0.304338	0.245875	1	0.258079	0.839132	0.466365	0.330141	0.644306
Carmil2	Carmil2	Uqcrc1	Uqcrc1	0	0	1.30273	1.14519	0.000361669	0.000492977	0.396181	0.314615	0	0	0.414697	0.89789	0.0993423	0.314615	0.396181	0.699723	0.842589	0.63766	0.000242724	0.000272053	0.000189138	0.000492977	0.000361669	0.000341891	0.000309812	0.00032228	0.492364	0.551857	0.383665	1	0.733643	0.693523	0.628451	0.653742
Carmil2	Carmil2	Rfc5	Rfc5	0	0	1.43957	1.87389	0.000381642	0.000491403	0.11527	0.125956	0	0	0.81926	0.314691	0.434371	0.843434	0.11527	0.237716	0.806926	0.125956	0.000203852	0.000488444	0.000264612	0.00043	0.000381642	0.000491403	0.000279327	0.000471554	0.414837	0.993978	0.538483	0.875046	0.776638	1	0.568428	0.959607
Carmil2	Carmil2	Snrnp70	Snrnp70	0	0	3.78902	3.21039	0.000420183	0.000491213	0.205035	0.199711	0	0	0.205035	0.199711	0.619082	0.748879	0.418563	0.4285	0.347064	0.694314	0.000420183	0.000491213	0.000167629	0.000294958	0.000297338	0.000392549	0.000309597	0.000136671	0.855399	1	0.341255	0.600469	0.605314	0.799142	0.63027	0.278232
Carmil2	Carmil2	Glrx3	Glrx3	0	0	3.82357	4.3634	0.000321164	0.000488682	0.0026455	0.00197119	0	0	0.484148	0.473122	0.0026455	0.00197119	0.0482321	0.475443	0.286217	0.738794	6.66e-05	6.2e-05	0.000321164	0.000488682	0.000234341	0.000106193	0.00013587	0.000102116	0.136285	0.126872	0.657204	1	0.479537	0.217305	0.278034	0.208962
Carmil2	Carmil2	Park7	Park7	0	0	1.07685	1.14976	0.000301939	0.00048861	0.514844	0.363793	0	0	0.369447	0.326426	0.474545	0.453308	0.577085	0.502416	0.514844	0.363793	0.000153792	0.000170714	0.00023728	0.00048861	0.000264467	0.000274296	0.000301939	0.000306328	0.314754	0.349387	0.485622	1	0.541264	0.56138	0.617955	0.626938
Carmil2	Carmil2	Eif3d	Eif3d	0	0	2.42315	1.64008	0.000482994	0.000486714	0.0472549	0.205811	0	0	0.609219	0.513895	0.0812521	0.205811	0.0472549	0.207248	0.858729	0.358393	0.000172864	0.000134612	0.000474997	0.000486714	0.000482994	0.00042466	0.000239655	0.000330182	0.355165	0.276573	0.975926	1	0.992357	0.872504	0.492394	0.67839
Carmil2	Carmil2	Aimp2	Aimp2	0	0	1.77294	1.91825	0.000286048	0.000483231	0.481288	0.479843	0	0	0.481288	0.867573	0.744149	0.910231	0.262386	0.479843	0.491794	0.686222	0.00026102	0.000190439	0.000286048	0.000332752	0.00010679	0.000483231	0.000196849	0.000154148	0.540156	0.394095	0.591949	0.688598	0.220992	1	0.40736	0.318994
Carmil2	Carmil2	Ptpn7	Ptpn7	0	0	8.22716	4.39347	0.000671673	0.000483147	0.00208552	0.0103736	1	0	0.396061	0.667479	0.0502365	0.116468	0.00208552	0.140718	0.5309	0.0103736	5.81e-05	6.53e-05	0.000351424	0.0003155	0.000671673	0.000483147	0.00017013	0.000387815	0.0865004	0.0972199	0.523207	0.469723	1	0.719319	0.253293	0.577387
Carmil2	Carmil2	Myo6	Myo6	0	0	0.535714	1.02665	0.000227016	0.000481332	NA	0.980237	0	0	0.0440674	0.0354292	0.558866	0.696512	0.0234813	0.980237	0.530391	0.376432	6.13e-05	4.78e-05	0.000227016	0.000364711	9.82e-05	0.000481332	0.000206461	0.000107157	0.127355	0.0993078	0.471641	0.757712	0.204017	1	0.428937	0.222626
Carmil2	Carmil2	Eif3e	Eif3e	0	0	1.38005	1.3373	0.00034037	0.000480456	0.216729	0.358368	0	0	0.55301	0.044631	0.87542	0.435628	0.216729	0.358368	0.105453	0.307672	9.9e-05	5e-05	0.000293276	0.000480456	0.00034037	0.000405408	0.000100159	8.19e-05	0.206054	0.104068	0.610412	1	0.708431	0.843798	0.208467	0.170463
Carmil2	Carmil2	Cyfip2	Cyfip2	0	0	3.33812	4.07247	0.000330182	0.000480197	0.00721613	0.00307744	0	0	0.415242	0.558661	0.0428973	0.00307744	0.0628403	0.0590109	0.00721613	0.0776182	3.16e-05	4.15e-05	0.000287447	0.000480197	0.000219031	0.000255299	0.000330182	0.000205623	0.0658063	0.0864229	0.598602	1	0.456127	0.531655	0.687597	0.428206
Carmil2	Carmil2	Safb	Safb	0	0	3.62663	2.63797	0.000421839	0.000478813	0.00264001	0.00943617	0	0	0.00264001	0.00943617	0.684299	0.431643	0.540952	0.420434	0.597901	0.0142013	0.000421839	0.000478813	0.000229311	0.000369638	0.0002374	0.000360637	0.000214759	0.000467115	0.88101	1	0.478916	0.771988	0.495809	0.75319	0.448524	0.975569
Carmil2	Carmil2	Cyth1	Cyth1	0	0	2.92665	1.56321	0.000754023	0.000477747	0.0741325	0.62051	0	0	0.685945	0.652103	0.0741325	0.847045	0.522468	0.882054	0.852299	0.62051	0.00017555	0.000282994	0.000754023	0.000477747	0.000478814	0.000245293	0.000232576	0.000365849	0.232818	0.375312	1	0.633597	0.635012	0.325312	0.308447	0.485196
Carmil2	Carmil2	Psmc5	Psmc5	0	0	4.55821	4.16614	0.000546423	0.000477534	0.0276062	0.0518103	0	0	0.867304	0.506991	0.347701	0.48035	0.135278	0.213583	0.0276062	0.0518103	6.52e-05	0.000147854	7.94e-05	0.000119672	0.000171704	0.000252556	0.000546423	0.000477534	0.119321	0.270585	0.145309	0.21901	0.314233	0.462199	1	0.873927
Carmil2	Carmil2	Pdha1	Pdha1	0	0	1.52612	1.76644	0.000267944	0.000472237	0.293332	0.310759	0	0	0.293332	0.310759	0.340075	0.254398	0.854168	0.718537	0.771146	0.314553	0.000264363	0.000472237	0.000212355	0.000238681	0.0002556	0.000331995	0.000267944	0.000383319	0.55981	1	0.449679	0.505426	0.541254	0.703026	0.567393	0.811709
Carmil2	Carmil2	Map4	Map4	0	0	1.33833	1.66555	0.000220925	0.000471363	0.553194	0.521293	0	0	0.553194	0.347806	0.665998	0.521293	0.330104	0.146039	0.523256	0.38264	0.00015544	0.000155885	0.000220925	0.000471363	0.000166373	0.000147275	0.000187123	0.000167413	0.329767	0.330711	0.468694	1	0.352962	0.312445	0.396983	0.355168
Carmil2	Carmil2	Rqcd1	Rqcd1	0	0	4.61809	3.62938	0.000431115	0.000470698	0.00542067	0.0222292	0	0	0.514783	0.565189	0.00542067	0.0222292	0.0118746	0.414257	0.0229048	0.667701	7.05e-05	7.3e-05	0.000431115	0.000470698	0.000258153	6.91e-05	0.000198393	0.000100492	0.149778	0.155089	0.915906	1	0.548447	0.146803	0.421487	0.213496
Carmil2	Carmil2	Chtop	Chtop	0	0	1.2831	1.37999	0.000410938	0.000468298	0.552717	0.403821	0	0	0.552717	0.648935	0.904168	0.60831	0.482905	0.765408	0.232628	0.403821	0.000295087	0.000336537	0.000410938	0.000399465	0.000240273	0.000468298	0.00018411	0.000451764	0.630127	0.718639	0.877514	0.853015	0.513077	1	0.393147	0.964693
Carmil2	Carmil2	Lgals3	Lgals3	0	0	3.30659	0.888099	0.00166928	0.000461146	0.0077449	NA	0	0	0.0570823	0.179332	0.0655756	0.621717	0.126301	0.0417641	0.0077449	0.675652	8.79e-05	0.000177916	0.000137	0.000461146	0.000181823	0.000142232	0.00166928	0.000357039	0.0526575	0.106583	0.0820714	0.276255	0.108923	0.0852057	1	0.213888
Carmil2	Carmil2	Ggct	Ggct	0	0	0.981349	2.00339	0.000209839	0.000460386	NA	0.399642	0	0	0.714184	0.399642	0.440532	0.552789	0.298571	0.260692	0.266498	0.213813	0.000180433	0.000460386	0.000209839	0.000338428	0.000203925	0.000183612	0.000136593	0.000158505	0.391917	1	0.455789	0.735096	0.442944	0.398822	0.296692	0.344287
Carmil2	Carmil2	Arhgap11a	Arhgap11a	0	0	0.493453	2.01368	9.03e-05	0.000458944	NA	0.346246	0	0	0.0270705	0.00506165	0.604796	0.346246	0.00826053	0.843223	0.44552	0.172657	1.86e-05	1.46e-05	8.66e-05	0.000458944	1.42e-05	0.000150678	9.03e-05	4.69e-05	0.0405278	0.0318122	0.188694	1	0.0309406	0.328315	0.196756	0.102191
Carmil2	Carmil2	Tapbp	Tapbp	0	0	1.79428	2.79078	0.000296184	0.000452942	0.479044	0.0418409	0	0	0.641937	0.0418409	0.918618	0.520137	0.479044	0.522502	0.826661	0.941683	0.000189857	0.000452942	0.000217312	0.000137026	0.000296184	0.000345764	0.000200606	0.00018508	0.419164	1	0.479779	0.302524	0.653912	0.763374	0.442896	0.408617
Carmil2	Carmil2	Smad3	Smad3	0	0	3.21226	2.16953	0.000496736	0.000452895	0.00394351	0.185756	0	0	0.452082	0.185756	0.363294	0.233898	0.00394351	0.496262	0.391967	0.289256	0.000111627	0.000160801	0.000295453	0.000452895	0.000496736	0.000248785	0.000283468	0.000166916	0.224721	0.323715	0.594789	0.911742	1	0.500839	0.570661	0.336026
Carmil2	Carmil2	Ehmt1	Ehmt1	0	0	1.09965	1.92794	0.000221401	0.000450109	0.482887	0.438756	0	0	0.40473	0.734234	0.537892	0.567051	0.527096	0.438756	0.482887	0.465329	8.07e-05	0.000177743	0.000160464	0.000258237	0.000126611	0.000450109	0.000221401	0.000170071	0.17929	0.394889	0.3565	0.573721	0.28129	1	0.491883	0.377844
Carmil2	Carmil2	Smc4	Smc4	0	0	2.02728	1.92225	0.000443454	0.000448373	0.10838	0.0467251	0	0	0.287263	0.821408	0.10838	0.275259	0.723858	0.0467251	0.598025	0.100191	0.000175386	0.000200884	0.000443454	0.000399102	0.000213889	0.000448373	0.000130422	0.000314947	0.391161	0.448029	0.989029	0.890112	0.477034	1	0.290878	0.702422
Carmil2	Carmil2	Phf6	Phf6	0	0	2.72734	1.12976	0.000457904	0.000447484	0.00150458	0.558416	0	0	0.00150458	0.692261	0.856627	0.558416	0.783752	0.785077	0.810477	0.814176	0.000457904	0.000282503	0.000296324	0.000447484	0.000212468	0.000361107	0.000350125	0.000224716	1	0.616948	0.647131	0.977244	0.464001	0.788609	0.764625	0.490749
Carmil2	Carmil2	Tcof1	Tcof1	0	0	1.42306	1.37166	0.000237339	0.000446764	0.375473	0.432991	0	0	0.375473	0.609819	0.595666	0.588539	0.440341	0.432991	0.406296	0.610768	0.000237339	0.000281094	0.000220091	0.000446764	0.000157281	0.000442266	0.000132929	0.000165042	0.53124	0.629178	0.492634	1	0.352045	0.989932	0.297537	0.369417
Carmil2	Carmil2	Nxf1	Nxf1	0	0	5.10591	2.43604	0.000568787	0.000441123	0.105579	0.0554851	0	0	0.105579	0.159703	0.683054	0.220177	0.639926	0.0554851	0.523865	0.424846	0.000568787	0.000241491	0.000213694	0.000111635	0.000182684	0.00037072	0.000131039	0.000441123	1	0.424572	0.375701	0.196269	0.321182	0.651773	0.230383	0.77555
Carmil2	Carmil2	Ahnak	Ahnak	0	0	1.44559	0.837737	0.000613592	0.00044031	0.572145	NA	0	0	0.618708	0.626755	0.648237	0.73595	0.325109	0.287821	0.572145	0.295139	0.000174088	0.000252214	0.00034252	0.00044031	0.000191566	0.00023501	0.000613592	0.00018686	0.283719	0.411045	0.558221	0.717594	0.312204	0.383007	1	0.304535
Carmil2	Carmil2	Suclg1	Suclg1	0	0	2.50596	1.77211	0.00057101	0.000434415	0.029423	0.125756	0	0	0.544653	0.749807	0.357136	0.0682787	0.0947638	0.712333	0.029423	0.125756	0.000227523	0.000200113	0.000127326	0.000133923	0.000556905	0.000270757	0.00057101	0.000434415	0.398457	0.350454	0.222984	0.234537	0.975298	0.474172	1	0.760784
Carmil2	Carmil2	Pyhin1	Pyhin1	0	0	1.87039	2.97603	0.00020273	0.000432476	0.260086	0.311096	0	0	0.260086	0.311096	0.11136	0.0507151	0.176867	0.433919	0.490044	0.436291	0.00020273	0.000432476	0.000114404	0.000129098	0.000125268	0.000265436	0.000179106	0.000176403	0.468766	1	0.264533	0.298509	0.289653	0.613759	0.414141	0.407891
Carmil2	Carmil2	Eif3i	Eif3i	0	0	4.72978	1.83684	0.000690376	0.000430787	0.0040425	0.23035	0	0	0.0119117	0.706685	0.0040425	0.23035	0.420029	0.665933	0.00950994	0.775121	0.000415319	0.000140771	0.000690376	0.000430787	0.000317225	0.000277085	0.000668128	0.000199095	0.601584	0.203905	1	0.623989	0.459496	0.401354	0.967774	0.288386
Carmil2	Carmil2	Anxa6	Anxa6	0	0	11.1144	2.65388	0.00157386	0.000429629	0.0279531	0.198384	1	0	0.33896	0.826907	0.331104	0.86595	0.0279531	0.198384	0.537594	0.228566	0.000325154	0.000196919	0.000533795	0.000210922	0.00157386	0.000429629	0.000412535	0.000403076	0.206597	0.125119	0.339164	0.134016	1	0.272979	0.262118	0.256107
Carmil2	Carmil2	Ccdc88b	Ccdc88b	0	0	1.42526	0.919768	0.000569802	0.00042693	0.58051	NA	0	0	0.439804	0.77154	0.872423	0.788961	0.699007	0.843449	0.58051	0.432391	8.43e-05	0.000249973	0.000412707	0.00042693	0.000272104	0.000388039	0.000569802	0.000161525	0.147946	0.438702	0.724299	0.74926	0.477541	0.681007	1	0.283476
Carmil2	Carmil2	Dynll2	Dynll2	0	0	1.13935	0.777346	0.000755064	0.000420465	0.889952	NA	0	0	0.318879	0.14129	0.190842	0.343477	0.306822	0.341507	0.889952	0.696745	0.0002098	0.000211044	0.000272983	0.000420336	0.000249594	0.000420465	0.000755064	0.00039102	0.277857	0.279505	0.361536	0.556689	0.33056	0.55686	1	0.517863
Carmil2	Carmil2	G3bp1	G3bp1	0	0	1.4273	0.800735	0.000602066	0.000417515	0.297158	NA	0	0	0.361436	0.0497602	0.783528	0.604965	0.297158	0.769516	0.518184	0.672296	0.00022446	0.000141089	0.000600866	0.000359468	0.000602066	0.000417515	0.000349338	0.000353234	0.372816	0.234341	0.998007	0.597057	1	0.69347	0.580232	0.586703
Carmil2	Carmil2	Pcmtd2	Pcmtd2	0	0	1.12301	1.93429	0.000248172	0.000415751	0.493405	0.0893506	0	0	0.619684	0.453426	0.143945	0.84669	0.493405	0.31863	0.702682	0.0893506	0.000111075	0.00025717	0.000153425	0.000314671	0.000248172	0.000155897	0.000229723	0.000415751	0.267167	0.618567	0.369031	0.756874	0.596925	0.374977	0.552549	1
Carmil2	Carmil2	Rpa2	Rpa2	0	0	2.13516	2.34862	0.000283796	0.000415668	0.238946	0.158683	0	0	0.238946	0.158683	0.170816	0.666332	0.516822	0.636272	0.452073	0.604764	0.000239705	0.000415668	0.000126261	0.000242822	0.000133606	0.000311439	0.000283796	0.000267208	0.576674	1	0.303754	0.584173	0.321425	0.749249	0.682747	0.64284
Carmil2	Carmil2	S100a11	S100a11	0	0	2.62363	0.914953	0.00140895	0.000414399	0.492516	NA	0	0	0.450668	0.731572	0.576493	0.304328	0.356049	0.59087	0.492516	0.172045	0.000191992	0.000400445	0.000380575	0.000375303	0.000261905	0.000414399	0.00140895	0.000127605	0.136266	0.284215	0.270112	0.26637	0.185886	0.294119	1	0.0905673
Carmil2	Carmil2	Nusap1	Nusap1	0	0	3.59501	1.26406	0.000828064	0.000409347	0.0157525	0.664848	0	0	0.0157525	0.664848	0.924801	0.397588	0.912259	0.63288	0.505145	0.571877	0.000828064	0.000409347	0.000390268	0.000216166	0.000360832	0.000275248	0.000213186	0.000265431	1	0.494342	0.471302	0.26105	0.435754	0.332399	0.257451	0.320544
Carmil2	Carmil2	Ddx18	Ddx18	0	0	2.0647	1.7794	0.000431688	0.000407752	0.114589	0.141086	0	0	0.151203	0.554367	0.522851	0.653739	0.114589	0.906535	0.66119	0.141086	0.000294285	0.000342363	0.000319961	0.000386174	0.000431688	0.000277752	0.000139768	0.000407752	0.681708	0.79308	0.741186	0.894567	1	0.643409	0.323771	0.944553
Carmil2	Carmil2	Hist3h2ba	Hist3h2ba	0	0	1.08291	1.17942	0.00020635	0.00040578	0.379836	0.128264	0	0	0.379836	0.123212	0.603871	0.128264	0.593387	0.141679	0.599767	0.354061	0.000144883	0.00015905	0.000160635	0.00040578	0.000204955	0.000165092	0.00020635	0.000142154	0.357048	0.391961	0.395867	1	0.505089	0.406851	0.508527	0.350323
Carmil2	Carmil2	Themis	Themis	0	0	6.68405	2.65178	0.000982703	0.000405582	6.23e-05	0.0430028	1	0	0.0222216	0.0335345	0.0503831	0.971514	6.23e-05	0.3265	0.132676	0.0430028	3.45e-05	5.96e-05	0.000416241	0.000221789	0.000982703	0.000330647	0.000659278	0.000405582	0.0351072	0.060649	0.423567	0.225693	1	0.336467	0.670882	0.412721
Carmil2	Carmil2	ptplad1	ptplad1	0	0	3.63605	3.98204	0.000293282	0.000402966	4.22e-05	0.000790271	0	0	4.22e-05	0.0149731	0.093011	0.0292338	0.000218262	0.000790271	0.271557	0.0279235	0.000237971	0.000286457	0.000259507	0.000346008	0.000293282	0.000324569	0.000254724	0.000402966	0.590549	0.710871	0.643992	0.858653	0.727808	0.80545	0.632123	1
Carmil2	Carmil2	Carhsp1	Carhsp1	0	0	0.835653	1.08955	0.000182135	0.00040192	NA	0.305169	0	0	0.411748	0.547825	0.506074	0.305169	0.165983	0.0906384	0.302233	0.316494	0.000125433	0.00024445	0.000182135	0.00040192	0.000173186	0.00012089	0.0001583	0.000145035	0.312084	0.608206	0.453162	1	0.430897	0.300781	0.393859	0.360855
Carmil2	Carmil2	Mcm7	Mcm7	0	0	1.96696	2.38148	0.000439234	0.000400169	0.157699	0.0967618	0	0	0.445344	0.259503	0.777177	0.274674	0.351816	0.234161	0.157699	0.0967618	5.53e-05	7.31e-05	0.000240935	0.000400169	0.000329528	0.000390338	0.000439234	0.00039602	0.125901	0.166426	0.548534	0.911061	0.750233	0.888679	1	0.901615
Carmil2	Carmil2	Sipa1l1	Sipa1l1	0	0	1.02544	1.43822	0.000225061	0.000399285	0.960397	0.671467	0	0	0.178623	0.0787254	0.960397	0.671467	0.0474931	0.914266	0.899919	0.122115	2.58e-05	4.29e-05	0.000225061	0.000399285	4.5e-05	0.000237277	0.000205155	5.99e-05	0.0646155	0.107442	0.56366	1	0.112701	0.594255	0.513806	0.150018
Carmil2	Carmil2	Eif3a	Eif3a	0	0	1.37953	1.16146	0.000345977	0.000397589	0.398865	0.608361	0	0	0.446571	0.937026	0.398865	0.608361	0.409128	0.630539	0.488182	0.844974	0.000208173	0.000207586	0.000345977	0.000397589	0.000300375	0.000335018	0.000221333	0.000250354	0.523588	0.522112	0.870188	1	0.755491	0.842624	0.556688	0.62968
Carmil2	Carmil2	Nutf2	Nutf2	0	0	5.86356	1.48795	0.00142276	0.000397111	0.0047065	0.585311	1	0	0.780196	0.702486	0.0954874	0.160091	0.643533	0.644792	0.0047065	0.585311	0.000120018	0.000238096	0.000629407	0.000227346	0.000174797	0.000397111	0.00142276	0.000368411	0.0843559	0.167348	0.442385	0.159792	0.122858	0.279114	1	0.258941
Carmil2	Carmil2	mCG_6739	mCG_6739	0	0	1.05165	0.994036	0.00035605	0.000396196	0.653356	NA	0	0	0.308711	0.268084	0.653356	0.518713	0.472116	0.484806	0.518289	0.122417	0.000115013	0.000249872	0.00035605	0.000396196	0.000182483	0.000289854	0.000321756	0.000167359	0.290293	0.630678	0.898671	1	0.460588	0.731592	0.812113	0.422415
Carmil2	Carmil2	Qars	Qars	0	0	1.33547	1.54953	0.000313607	0.000393122	0.102394	0.156068	0	0	0.941078	0.769587	0.941493	0.591389	0.102394	0.75148	0.720396	0.156068	0.000147602	0.000298039	0.000280737	0.000393122	0.000313607	0.000286716	0.000223071	0.000380536	0.375461	0.758134	0.714122	1	0.797735	0.729331	0.567435	0.967984
Carmil2	Carmil2	Hnrnpll	Hnrnpll	0	0	2.8563	2.8938	0.000296666	0.000389811	0.00212316	0.0017292	0	0	0.701172	0.670403	0.0811116	0.0229821	0.00212316	0.0017292	0.510705	0.995737	4.86e-05	0.000138834	0.000242524	0.000326488	0.000296666	0.000389811	8.73e-05	0.000108385	0.124676	0.356157	0.622158	0.837555	0.761051	1	0.223955	0.278045
Carmil2	Carmil2	Gpnmb	Gpnmb	0	0	1.08561	1.97493	0.000280403	0.000388836	0.832595	0.492136	0	0	0.0123768	0.739088	0.503391	0.198869	0.749253	0.691902	0.832595	0.492136	3.66e-05	0.000135034	0.000202788	0.000170352	0.000172762	0.000300633	0.000280403	0.000388836	0.0941271	0.347278	0.521526	0.438108	0.444306	0.773161	0.721134	1
Carmil2	Carmil2	Rac1	Rac1	0	0	1.88119	1.19657	0.000590046	0.000388629	0.462742	0.566752	0	0	0.740944	0.171376	0.782323	0.335697	0.462742	0.566752	0.595359	0.188526	0.000162209	0.00013178	0.000294819	0.000201677	0.000590046	0.000388629	0.000455322	0.000120378	0.274909	0.223339	0.499654	0.341799	1	0.658642	0.771672	0.204015
Carmil2	Carmil2	Racgap1	Racgap1	0	0	1.45245	0.917671	0.000318017	0.000388443	0.116692	NA	0	0	0.116692	0.658303	0.11578	0.398342	0.221257	0.753456	0.150468	0.486354	0.000318017	0.000198881	0.00022134	0.000362104	0.000132954	0.000388443	0.000110916	0.000163478	0.818697	0.511995	0.569813	0.932193	0.342274	1	0.28554	0.420855
Carmil2	Carmil2	Lims1	Lims1	0	0	4.57723	2.77506	0.000433466	0.00038695	0.000396641	0.0216948	0	0	0.197755	0.12118	0.00162572	0.0230099	0.000396641	0.051497	0.304951	0.0216948	4.7e-05	3.72e-05	0.000420889	0.00038695	0.000433466	0.000312497	0.000246138	0.000262332	0.108428	0.0858199	0.970985	0.892688	1	0.720926	0.567837	0.605196
Carmil2	Carmil2	Hsf2bp	Hsf2bp	0	0	2.00964	3.57462	0.000241462	0.000385137	0.508089	0.250985	0	0	0.532976	0.250985	0.327643	0.383922	0.380227	0.469269	0.508089	0.296808	4.75e-05	0.000385137	8.84e-05	0.000103189	5.61e-05	9.58e-05	0.000241462	5.51e-05	0.123333	1	0.229529	0.267928	0.145662	0.248743	0.626951	0.143066
Carmil2	Carmil2	Cmss1	Cmss1	0	0	1.99796	1.07509	0.000346822	0.000384508	0.0304972	0.187268	0	0	0.0304972	0.187268	0.697285	0.787646	0.378327	0.64022	0.812763	0.761931	0.000346822	0.000261027	0.000285121	0.000384508	0.000227647	0.000347315	0.000293589	0.000286629	0.901989	0.67886	0.741522	1	0.592047	0.903271	0.763545	0.745444
Carmil2	Carmil2	Pdlim2	Pdlim2	0	0	1.23433	1.0964	0.000319219	0.000383515	0.752061	0.911089	0	0	0.156977	0.0577462	0.752061	0.911089	0.0687202	0.45436	0.0360032	0.431938	4.66e-05	7.05e-05	0.000319219	0.000383515	6.64e-05	0.000168906	5.51e-05	0.000148066	0.121508	0.183826	0.832351	1	0.173135	0.440416	0.143671	0.386076
Carmil2	Carmil2	Cd5	Cd5	0	0	3.42276	3.69502	0.000261047	0.000382479	0.128656	0.0190874	0	0	0.128656	0.0190874	0.612586	0.0855838	0.192995	0.797797	0.37154	0.373494	0.000229377	0.000382479	9.93e-05	8.58e-05	0.000261047	0.00015296	6.63e-05	7.52e-05	0.599711	1	0.259622	0.224326	0.682513	0.399917	0.173343	0.196612
Carmil2	Carmil2	Sptlc3	Sptlc3	0	0	1.4267	1.89965	0.000231299	0.000380539	0.573985	0.491059	0	0	0.726614	0.869285	0.573985	0.17621	0.333637	0.491059	0.812951	0.788346	0.000137491	0.000157074	0.000231299	7.95e-05	6.5e-05	0.000380539	0.000137511	0.000201496	0.361306	0.412767	0.607819	0.208914	0.17081	1	0.361358	0.529502
Carmil2	Carmil2	Synpo2	Synpo2	0	0	1.46409	0.926947	0.000569035	0.000379631	0.382031	NA	0	0	0.189019	0.071289	0.382031	0.764298	0.320782	0.512803	0.566185	0.567436	0.000109589	0.000126977	0.000569035	0.000372353	0.000153063	0.000379631	0.000326261	0.000297223	0.192587	0.223144	1	0.654359	0.268987	0.667149	0.573358	0.522328
Carmil2	Carmil2	Csde1	Csde1	0	0	3.5942	2.28345	0.000371894	0.00037434	0.000326697	0.0970951	0	0	0.358704	0.404585	0.00583464	0.0970951	0.000326697	0.61024	0.439003	0.531614	9.41e-05	4.88e-05	0.000346567	0.00037434	0.000371894	0.000189977	0.000226181	0.000130933	0.251376	0.130363	0.925808	1	0.993466	0.507499	0.604213	0.34977
Carmil2	Carmil2	Shmt2	Shmt2	0	0	2.2174	1.60553	0.000510521	0.000371165	0.329945	0.32041	0	0	0.512624	0.649033	0.544481	0.0260216	0.329945	0.884844	0.718226	0.32041	7.42e-05	0.000176773	0.000146936	0.000127575	0.000510521	0.00030419	0.000213362	0.000371165	0.145342	0.34626	0.287816	0.249892	1	0.595842	0.41793	0.727032
Carmil2	Carmil2	Hnrnpr	Hnrnpr	0	0	2.133	1.08478	0.000382548	0.000371074	0.118769	0.744859	0	0	0.118769	0.718763	0.584016	0.715831	0.879029	0.744859	0.689762	0.517212	0.000382548	0.000175241	0.000356578	0.00036336	0.00027158	0.000371074	0.000361185	0.000151949	1	0.458089	0.932113	0.949842	0.709924	0.970006	0.944156	0.397202
Carmil2	Carmil2	Pou3f4	Pou3f4	0	0	1.49488	1.19225	0.000409836	0.000370682	0.324071	0.329953	0	0	0.387769	0.461218	0.324071	0.329953	0.530114	0.392055	0.602893	0.534727	0.000107536	0.000215257	0.000409836	0.000370682	0.000189514	0.000170418	0.000208574	0.000273467	0.262388	0.525227	1	0.904464	0.462414	0.41582	0.508921	0.66726
Carmil2	Carmil2	Jak3	Jak3	1	0	11.1252	4.79328	0.000585459	0.000370135	0.000135341	0.0132558	2	0	0.038294	0.129928	0.000949716	0.54132	0.000135341	0.0132558	0.169351	0.108779	9.29e-05	0.000130462	0.000449883	0.000194138	0.000585459	0.000370135	0.000239614	0.000235914	0.158679	0.222837	0.768428	0.3316	1	0.632213	0.409275	0.402956
Carmil2	Carmil2	Mov10	Mov10	0	0	2.04588	3.51247	0.000256565	0.00036945	0.335677	0.069474	0	0	0.733149	0.069474	0.335677	0.463858	0.881832	0.448107	0.814825	0.306328	9.4e-05	0.00036945	0.000256565	0.000287658	9.13e-05	0.000260079	9.53e-05	0.000232543	0.254432	1	0.694451	0.778611	0.247124	0.703963	0.257951	0.62943
Carmil2	Carmil2	Ass1	Ass1	0	0	2.44372	2.02579	0.00046887	0.000369006	0.434659	0.350721	0	0	0.804791	0.432102	0.442928	0.297098	0.434659	0.546125	0.788208	0.350721	0.000134005	0.000246013	0.000153849	0.000121482	0.00046887	0.000138218	0.000234883	0.000369006	0.285804	0.524693	0.328127	0.259095	1	0.29479	0.500955	0.787011
Carmil2	Carmil2	Stk4	Stk4	0	0	5.28003	3.47834	0.000428185	0.00036861	7.34e-05	0.026998	1	0	0.120402	0.458395	7.34e-05	0.026998	0.000150246	0.519432	0.369304	0.147419	3.25e-05	4.59e-05	0.000428185	0.00036861	0.000335266	0.0001141	0.000169349	0.000198653	0.0759018	0.107197	1	0.860866	0.782993	0.266474	0.395504	0.463942
Carmil2	Carmil2	Gnai3	Gnai3	0	0	2.80215	2.26532	0.000327608	0.000368542	0.0293301	0.0386164	0	0	0.271814	0.363666	0.0293301	0.0386164	0.0511966	0.251393	0.293274	0.335173	0.000103655	9.52e-05	0.000327608	0.000368542	0.000211444	0.000249723	0.000186739	0.000134256	0.281257	0.258315	0.88893	1	0.573731	0.677597	0.506697	0.36429
Carmil2	Carmil2	Aldh2	Aldh2	0	0	1.67006	0.908507	0.000568513	0.000368053	0.295121	NA	0	0	0.0212333	0.184398	0.207137	0.455617	0.295121	0.773688	0.693488	0.627012	3.79e-05	9.5e-05	0.000155733	0.000230011	0.000568513	0.000368053	0.00031254	0.00019268	0.0666651	0.167103	0.27393	0.404584	1	0.647396	0.54975	0.338919
Carmil2	Carmil2	Hspa4	Hspa4	0	0	3.85729	2.39053	0.000416932	0.000367214	0.122036	0.32238	0	0	0.243449	0.441278	0.342303	0.676544	0.122036	0.32238	0.784735	0.8112	0.000416932	0.000367214	0.000289201	0.000287175	0.000300792	0.000341743	0.00016035	0.000130667	1	0.880753	0.693641	0.688781	0.721441	0.819661	0.384595	0.313401
Carmil2	Carmil2	Mtmr1	Mtmr1	1	0	8.36138	4.62104	0.000356399	0.000365618	0.0103118	0.0797067	2	0	0.624092	0.540312	0.0103118	0.0797067	0.0123003	0.13255	0.205181	0.47274	2.34e-05	4.05e-05	0.000277858	0.000365618	0.000356399	0.000166896	0.000157774	6.88e-05	0.0640012	0.110771	0.759968	1	0.974785	0.456476	0.431527	0.188175
Carmil2	Carmil2	Mki67	Mki67	0	0	1.90831	1.2849	0.000238233	0.000363884	0.0733594	0.417084	0	0	0.0733594	0.843938	0.859724	0.458993	0.402327	0.782226	0.892589	0.417084	0.000238233	0.000169256	0.000233334	0.000363884	0.000154722	0.000261646	0.000209802	0.000240662	0.654695	0.465137	0.641232	1	0.425196	0.719037	0.576563	0.66137
Carmil2	Carmil2	Ddb1	Ddb1	0	0	2.17881	2.50908	0.000275142	0.000358312	0.00818143	0.00216919	0	0	0.00818143	0.00216919	0.0130788	0.0292672	0.0267096	0.0365913	0.172909	0.0168269	0.000176671	0.00029818	0.000275142	0.000358312	0.000222652	0.000293255	0.000229637	0.00024738	0.493065	0.83218	0.767884	1	0.621391	0.818435	0.640886	0.690404
Carmil2	Carmil2	Rbmxl1	Rbmxl1	0	0	1.64338	0.336404	0.00118969	0.000356922	0.002031	NA	0	0	0.002031	0.0907213	0.596076	0.116451	0.262071	0.12614	0.467342	0.105793	0.00118969	0.000356922	0.00110293	0.000325165	0.0009008	0.000334743	0.00075264	0.000292559	1	0.300013	0.927078	0.273319	0.757173	0.28137	0.632636	0.245912
Carmil2	Carmil2	Dnajc7	Dnajc7	0	0	2.57669	3.48369	0.000330699	0.000356549	0.00742163	0.00357102	0	0	0.52274	0.371742	0.482744	0.762904	0.00742163	0.174181	0.312695	0.00357102	8.53e-05	9.09e-05	0.000132841	0.000145824	0.000330699	0.000215981	0.000259315	0.000356549	0.239238	0.254944	0.372574	0.408987	0.927499	0.605754	0.727291	1
Carmil2	Carmil2	Ccm2	Ccm2	0	0	1.38251	1.14916	0.000282002	0.000354929	0.41164	0.433119	0	0	0.589564	0.0410395	0.41164	0.51258	0.579997	0.288641	0.0343629	0.433119	0.000145578	9.73e-05	0.000282002	0.000354929	0.000214329	0.0002415	0.000167312	0.000224051	0.410161	0.274139	0.794531	1	0.603864	0.680418	0.471396	0.631256
Carmil2	Carmil2	Coro2a	Coro2a	0	0	0.917116	1.39995	0.000172274	0.000354224	NA	0.525071	0	0	0.454748	0.028792	0.876382	0.695134	0.662174	0.525071	0.62738	0.600701	7.45e-05	4.02e-05	0.000172274	0.000354224	0.000117595	0.000316311	0.000139818	0.00012339	0.210319	0.113488	0.486342	1	0.331979	0.892969	0.394716	0.348339
Carmil2	Carmil2	Smarca5	Smarca5	0	0	2.96017	1.90644	0.000241765	0.000353217	0.0219557	0.0270544	0	0	0.0219557	0.919322	0.148863	0.0270544	0.677417	0.982439	0.643586	0.861543	0.000241765	0.000112724	0.000227367	0.000353217	0.000150043	0.000157	9.68e-05	0.000135205	0.684466	0.319135	0.643703	1	0.42479	0.444486	0.274052	0.382782
Carmil2	Carmil2	Alad	Alad	0	0	1.34253	1.15998	0.000353479	0.000352031	0.322834	0.217679	0	0	0.47834	0.217679	0.642741	0.24438	0.411212	0.336666	0.322834	0.263783	0.000138526	0.000259727	0.000210671	0.000352031	0.000151356	0.00026853	0.000353479	0.000182718	0.391893	0.734773	0.595993	0.995904	0.42819	0.759677	1	0.516913
Carmil2	Carmil2	Cit	Cit	1	0	123.59	26.3399	0.00127505	0.000350161	1.44e-09	0.0769826	3	0	2.97e-08	0.0769826	1.44e-09	0.0846668	0.176724	0.159668	0.00235548	0.1237	0.00127505	0.000350161	0.000952507	0.000317185	0.000230473	0.00022932	0.00077182	0.000238284	1	0.274626	0.747038	0.248764	0.180757	0.179852	0.605328	0.186883
Carmil2	Carmil2	mKIAA1779	mKIAA1779	0	0	0.759931	1.83939	0.000163175	0.00034922	NA	0.653915	0	0	0.151814	0.307721	0.737632	0.78198	0.326545	0.653915	0.66026	0.217879	4.11e-05	6.85e-05	0.000163175	0.000316061	8.93e-05	0.00034922	0.000154322	5.77e-05	0.117691	0.196151	0.467256	0.905048	0.255713	1	0.441905	0.165225
Carmil2	Carmil2	Cyb5a	Cyb5a	0	0	1.10518	1.02365	0.000273071	0.000349162	0.256224	0.287239	0	0	0.256224	0.157691	0.409269	0.287239	0.558691	0.562937	0.372669	0.120622	0.000162739	0.000164094	0.000273071	0.000349162	0.00014601	0.000222252	0.000212788	0.000183255	0.466085	0.469965	0.782075	1	0.418173	0.63653	0.609425	0.524842
Carmil2	Carmil2	Cs	Cs	0	0	1.20933	1.46913	0.000293074	0.000344052	0.586915	0.316283	0	0	0.743776	0.755954	0.459905	0.563209	0.586915	0.551204	0.766871	0.316283	0.000122994	0.000184229	0.000179971	0.000304916	0.000266351	0.000200711	0.000293074	0.000344052	0.357487	0.535468	0.523092	0.88625	0.774159	0.583374	0.851831	1
Carmil2	Carmil2	Rfc2	Rfc2	0	0	2.53361	2.77001	0.00025127	0.000343301	0.0439155	0.00306634	0	0	0.0870963	0.464983	0.14005	0.840828	0.0439155	0.0121281	0.450763	0.00306634	0.000197453	0.000152348	0.000215163	0.000192918	0.00025127	0.000328973	0.000196872	0.000343301	0.57516	0.443774	0.626747	0.56195	0.731923	0.958264	0.573468	1
Carmil2	Carmil2	Mylpf	Mylpf	0	0	5.22026	1.49293	0.00149302	0.000341839	0.490188	0.639772	0	0	0.225076	0.639772	0.380067	0.117129	0.490188	0.185548	0.473135	0.489096	7.97e-05	0.000341839	0.000184395	0.000105318	0.00149302	0.000142055	0.00018662	0.000183078	0.0533817	0.228958	0.123505	0.0705402	1	0.095146	0.124995	0.122622
Carmil2	Carmil2	Arhgdib	Arhgdib	0	0	4.39834	1.68167	0.00102096	0.000340477	0.191714	0.522103	0	0	0.467402	0.522103	0.248195	0.523638	0.191714	0.600203	0.904742	0.868308	0.000340636	0.000289437	0.000471179	0.000221338	0.00102096	0.000340477	0.000269394	0.000233403	0.333643	0.283495	0.461506	0.216794	1	0.333487	0.263864	0.228612
Carmil2	Carmil2	Mif	Mif	0	0	2.05802	0.706368	0.000747828	0.00033993	0.104406	NA	0	0	0.257298	0.296855	0.616616	0.499289	0.549181	0.268574	0.104406	0.224795	0.00012701	0.000153769	0.000229532	0.00033993	0.000206876	0.000206445	0.000747828	0.000212412	0.169839	0.205621	0.306932	0.454556	0.276636	0.276059	1	0.284039
Carmil2	Carmil2	Tpt1	Tpt1	0	0	0.85461	0.647118	0.000424501	0.000336212	NA	NA	0	0	0.518029	0.332321	0.298344	0.297036	0.556796	0.267037	0.475719	0.256228	0.000188422	0.000256173	0.000333689	0.000336212	0.000260148	0.000281539	0.000424501	0.000273759	0.443867	0.603469	0.786074	0.792017	0.612832	0.663223	1	0.644896
Carmil2	Carmil2	Ighv1-42	Ighv1-42	0	0	1.177	1.12186	0.000295394	0.000331532	0.387908	0.323523	0	0	0.523173	0.532764	0.387908	0.462496	0.211885	0.305585	0.269353	0.323523	9.57e-05	0.000204545	0.000295394	0.000331532	0.000188748	0.000260611	0.000219273	0.000240346	0.28866	0.616969	0.890997	1	0.569321	0.786081	0.661393	0.724956
Carmil2	Carmil2	Ilk	Ilk	0	0	8.25783	3.71254	0.000847586	0.000330983	0.000333172	0.00124261	1	0	0.354304	0.248958	0.131725	0.6609	0.000333172	0.332097	0.794381	0.00124261	3.86e-05	5.83e-05	0.000402542	0.000244593	0.000847586	0.000264735	0.000165769	0.000330983	0.0455411	0.0687836	0.474928	0.288576	1	0.31234	0.195578	0.390501
Carmil2	Carmil2	Eif3c	Eif3c	0	0	1.91267	1.24066	0.000366271	0.00033078	0.0575407	0.688512	0	0	0.832858	0.751375	0.179959	0.688512	0.0575407	0.708611	0.537384	0.442926	0.000151587	0.00011688	0.000347043	0.00033078	0.000366271	0.000278747	0.000171019	0.000115684	0.413866	0.319108	0.947503	0.903102	1	0.76104	0.466919	0.315843
Carmil2	Carmil2	Atp1a1	Atp1a1	0	0	4.35026	3.59602	0.000237606	0.000330718	0.00122636	0.0476477	0	0	0.00122636	0.0927733	0.379193	0.90723	0.0805441	0.169789	0.39003	0.0476477	0.000237606	0.000281604	0.000174748	0.000149043	0.000175926	0.000256617	0.000173731	0.000330718	0.718455	0.851493	0.52839	0.450665	0.531952	0.775939	0.525315	1
Carmil2	Carmil2	Rab11b	Rab11b	0	0	1.70295	1.06588	0.000576209	0.000330568	0.71857	0.646079	0	0	0.85394	0.646079	0.563562	0.608295	0.33663	0.741747	0.71857	0.536055	0.000178725	0.000294072	0.000209025	0.000330568	0.00015204	0.000281741	0.000576209	0.000200353	0.310174	0.510356	0.362759	0.573695	0.263863	0.488956	1	0.347709
Carmil2	Carmil2	Cherp	Cherp	0	0	0.783004	1.26471	0.000108159	0.00033012	NA	0.558238	0	0	0.779659	0.753491	0.559118	0.558238	0.4283	0.359158	0.383802	0.0857623	8.7e-05	0.000150635	0.000108159	0.00033012	9.88e-05	0.000162084	0.000104081	8.66e-05	0.263541	0.456304	0.327635	1	0.299285	0.490985	0.315282	0.262329
Carmil2	Carmil2	Mthfd1l	Mthfd1l	0	0	1.69447	0.836702	0.000482057	0.000330023	0.26316	NA	0	0	0.429297	0.167349	0.250328	0.405706	0.26316	0.751509	0.454828	0.740456	6.99e-05	0.000125242	0.000160926	0.000286469	0.000482057	0.000330023	0.000116018	0.000264263	0.145004	0.259807	0.333832	0.594264	1	0.684614	0.240673	0.548199
Carmil2	Carmil2	Unc45a	Unc45a	0	0	1.08553	1.42455	0.000231961	0.00032994	0.836791	0.46163	0	0	0.836791	0.844343	0.543036	0.204223	0.868992	0.766248	0.427281	0.46163	0.000166435	0.000258218	0.000157955	8.87e-05	0.000231961	0.00032994	0.000178741	0.000321245	0.50444	0.782621	0.478739	0.268837	0.70304	1	0.541738	0.973647
Carmil2	Carmil2	Def6	Def6	1	0	8.43471	2.85294	0.000637302	0.0003292	0.0179074	0.077873	2	0	0.543674	0.0649904	0.0190969	0.077873	0.0179074	0.829166	0.349239	0.753317	3.88e-05	3.32e-05	0.000616639	0.0003292	0.000637302	0.000117229	0.000246637	6.09e-05	0.0608817	0.0520946	0.967577	0.516553	1	0.183946	0.387002	0.0955591
Carmil2	Carmil2	H2-K1	H2-K1	0	0	2.67366	1.90892	0.00034532	0.000329136	0.207796	0.300418	0	0	0.687678	0.137965	0.306941	0.527629	0.207796	0.300418	0.794206	0.835181	8.43e-05	6.43e-05	0.00034532	0.000329136	0.000231916	0.000251668	0.000122028	0.000103294	0.244121	0.186204	1	0.953133	0.671597	0.728796	0.353377	0.299125
Carmil2	Carmil2	Anp32e	Anp32e	0	0	1.93441	0.799834	0.000607702	0.000328811	0.325789	NA	0	0	0.539744	0.292792	0.466055	0.566439	0.396122	0.380757	0.325789	0.766143	0.000253446	0.000177887	0.000508216	0.000328811	0.000475163	0.000237149	0.000607702	0.000244859	0.417056	0.292721	0.836291	0.541073	0.781901	0.390239	1	0.402926
Carmil2	Carmil2	Prc1	Prc1	0	0	7.38178	2.49737	0.000432308	0.000327645	0.00166485	0.0600752	1	0	0.00166485	0.297277	0.362243	0.0600752	0.381812	0.634192	0.328178	0.388264	0.000432308	0.000245188	0.000216603	0.000327645	0.000197669	0.000182886	0.000181372	0.000216367	1	0.56716	0.501039	0.757897	0.457241	0.423046	0.419543	0.500493
Carmil2	Carmil2	Psmd6	Psmd6	0	0	3.25446	3.28603	0.000374699	0.000327139	0.0844975	0.0447548	0	0	0.666548	0.847475	0.637156	0.671307	0.110007	0.564971	0.0844975	0.0447548	0.000107852	0.000102195	6.03e-05	0.000201484	0.000226129	0.000200704	0.000374699	0.000327139	0.287836	0.272739	0.160929	0.537722	0.603495	0.535641	1	0.873071
Carmil2	Carmil2	Eif3l	Eif3l	0	0	1.96905	1.66208	0.00028506	0.000325003	0.198423	0.284883	0	0	0.860021	0.58622	0.437624	0.284883	0.198423	0.290726	0.854988	0.492347	9.78e-05	8.98e-05	0.000254397	0.000325003	0.00028506	0.000284518	0.000166055	0.000216424	0.30092	0.276305	0.782753	1	0.8771	0.875432	0.510934	0.665914
Carmil2	Carmil2	Map4k2	Map4k2	0	0	0.702083	0.752904	0.000422905	0.000323547	NA	NA	0	0	0.229961	0.411428	0.327746	0.132021	0.190784	0.0830234	0.474838	0.315012	0.000144326	0.000320379	0.000318502	0.000295102	0.000272784	0.000214855	0.000422905	0.000323547	0.341273	0.757567	0.753129	0.697797	0.645024	0.508046	1	0.765058
Carmil2	Carmil2	Rab2a	Rab2a	0	0	1.74523	1.61572	0.000410945	0.000323257	0.192451	0.265213	0	0	0.0848676	0.265213	0.512442	0.012222	0.385953	0.406059	0.192451	0.521675	5.9e-05	0.000323257	0.000186723	9.92e-05	0.000112014	0.000200593	0.000410945	0.000170792	0.143572	0.786619	0.454375	0.241395	0.272577	0.488126	1	0.415608
Carmil2	Carmil2	Myl2	Myl2	0	0	3.82752	1.5977	0.000763247	0.000321066	0.402615	0.150628	0	0	0.0664542	0.150628	0.165147	0.821983	0.402615	0.633429	0.917373	0.112956	4.67e-05	0.000321066	8.94e-05	0.000304585	0.000763247	0.000212778	0.000264639	8e-05	0.061186	0.420658	0.117131	0.399065	1	0.27878	0.346728	0.104815
Carmil2	Carmil2	Myo9b	Myo9b	0	0	1.27775	1.43712	0.000224056	0.000320028	0.625417	0.305533	0	0	0.170662	0.0639438	0.625417	0.305533	0.996275	0.349535	0.616418	0.292279	6.9e-05	7.44e-05	0.000224056	0.000320028	0.000149398	0.000278808	9.85e-05	0.000116869	0.215606	0.23248	0.700114	1	0.466828	0.871199	0.307786	0.365184
Carmil2	Carmil2	Bri3bp	Bri3bp	0	0	1.86859	1.0598	0.000256859	0.000319621	0.053747	0.572615	0	0	0.053747	0.572615	0.300415	0.507959	0.299302	0.658312	0.303115	0.865185	0.000228913	0.0002223	0.000256859	0.000319621	0.000244603	0.000221806	0.000211337	0.000219988	0.716201	0.695511	0.803636	1	0.765291	0.693966	0.661211	0.688278
Carmil2	Carmil2	Rab18	Rab18	0	0	1.33445	1.09576	0.00026585	0.000319399	0.436161	0.621591	0	0	0.479969	0.196677	0.479644	0.559977	0.436161	0.621591	0.0709472	0.650761	0.000229936	0.00014802	0.000242214	0.000237339	0.00026585	0.000319399	0.000131309	0.000176991	0.719902	0.463433	0.758343	0.74308	0.832344	1	0.411113	0.554138
Carmil2	Carmil2	Top2b	Top2b	0	0	1.74853	1.89641	0.000200746	0.000319097	0.247273	0.208251	0	0	0.247273	0.294957	0.369329	0.582484	0.191458	0.427803	0.439615	0.208251	0.000200746	0.000319097	0.00013004	0.000296217	0.00012353	0.00029283	9.66e-05	0.000252334	0.629107	1	0.407525	0.928298	0.387124	0.917683	0.302729	0.790775
Carmil2	Carmil2	Psmd1	Psmd1	0	0	2.30953	2.46297	0.000232718	0.000318474	0.13051	0.0443239	0	0	0.283573	0.85711	0.899494	0.0967935	0.13051	0.0443239	0.485707	0.0561312	0.000152884	0.000114213	0.000127276	4.54e-05	0.000187728	0.000318474	0.000232718	0.000267726	0.480052	0.358626	0.399643	0.142555	0.589461	1	0.730728	0.840653
Carmil2	Carmil2	Tprn	Tprn	0	0	0.95434	2.41177	9.92e-05	0.000315367	NA	0.198199	0	0	0.0628822	0.100071	0.901012	0.198199	0.0430151	0.813195	0.247317	0.661529	1.9e-05	3.18e-05	9.92e-05	0.000315367	2.66e-05	0.000109727	5.46e-05	5.76e-05	0.0602473	0.100835	0.314554	1	0.0843462	0.347934	0.173132	0.182644
Carmil2	Carmil2	Cd47	Cd47	0	0	1.89406	2.60148	0.000272131	0.000312662	0.230142	0.271087	0	0	0.411897	0.271087	0.333915	0.662627	0.230142	0.435725	0.392338	0.285455	9.23e-05	0.000312662	0.000272131	0.000216287	0.000146984	0.000147528	0.000141192	0.00013932	0.295207	1	0.870368	0.69176	0.470105	0.471845	0.45158	0.445593
Carmil2	Carmil2	Cd6	Cd6	0	0	3.83036	1.91739	0.000460061	0.000311399	0.0716158	0.34453	0	0	0.342503	0.571576	0.0716158	0.386498	0.359683	0.59699	0.746819	0.34453	7.16e-05	7.17e-05	0.000460061	0.000311399	0.000207345	0.000191896	0.000153164	0.000165536	0.155632	0.155849	1	0.676865	0.45069	0.41711	0.332921	0.359813
Carmil2	Carmil2	Btf3	Btf3	0	0	1.05832	1.05147	0.000257986	0.000309989	0.634863	0.279821	0	0	0.634863	0.136653	0.562233	0.279821	0.464741	0.2781	0.646218	0.352771	0.000144142	9.04e-05	0.000227838	0.000309989	0.000202631	0.000148616	0.000257986	0.000159124	0.464991	0.291623	0.734987	1	0.653672	0.479423	0.832242	0.513321
Carmil2	Carmil2	Cpn10-rs1	Cpn10-rs1	0	0	1.99063	1.48448	0.00039084	0.000309292	0.427183	0.286175	0	0	0.427183	0.775336	0.453951	0.333528	0.567061	0.286175	0.459138	0.547272	0.000112013	0.000154087	0.000139595	0.000211582	0.000145299	0.000309292	0.00039084	0.000141544	0.286596	0.394246	0.357167	0.541352	0.371761	0.791352	1	0.362153
Carmil2	Carmil2	Lamc3	Lamc3	0	0	2.02842	2.72609	0.000270408	0.000308126	0.313155	0.0110467	0	0	0.313155	0.0110467	0.680516	0.224377	0.336395	0.398179	0.454183	0.717078	0.000123419	0.000308126	8.43e-05	0.00010119	4.96e-05	0.000293612	0.000270408	9.21e-05	0.400547	1	0.273589	0.328405	0.160973	0.952896	0.877589	0.298904
Carmil2	Carmil2	Eif3g	Eif3g	0	0	2.08246	2.36209	0.000240843	0.000304597	0.0327533	0.0201697	0	0	0.552555	0.565261	0.754028	0.0201697	0.0327533	0.18207	0.65087	0.602683	0.000123655	0.000134301	0.000128136	0.000304597	0.000240843	0.000187348	0.000163134	9.36e-05	0.405963	0.440914	0.420674	1	0.790694	0.615068	0.535573	0.307291
Carmil2	Carmil2	Elmo1	Elmo1	0	0	2.37143	2.26595	0.000239439	0.000303702	0.0357466	0.0732916	0	0	0.472201	0.390849	0.0357466	0.0732916	0.0454346	0.0997657	0.662156	0.751884	0.000105492	0.000173383	0.000239439	0.000303702	0.000225355	0.000238678	8.88e-05	0.000104295	0.347354	0.570898	0.788401	1	0.742027	0.785895	0.292392	0.343412
Carmil2	Carmil2	Myh4	Myh4	0	0	6.05642	0.85117	0.00219258	0.000302972	0.494338	NA	0	0	0.0954947	0.925246	0.247791	0.150194	0.494338	0.28041	0.0209157	0.0865131	8.14e-05	0.000302972	0.000183094	0.000121959	0.00219258	0.000241846	0.000120185	0.000140122	0.0371252	0.138181	0.0835062	0.0556235	1	0.110302	0.0548144	0.0639074
Carmil2	Carmil2	Camk2g	Camk2g	0	0	6.06047	3.13216	0.000452045	0.000301558	0.000369885	0.0439688	1	0	0.0615839	0.528913	0.828782	0.406203	0.000369885	0.0927751	0.0828734	0.0439688	1.93e-05	4.94e-05	0.00010269	0.000135095	0.000452045	0.000301558	0.000222613	0.000224146	0.0426949	0.109281	0.227168	0.298853	1	0.667097	0.492458	0.495849
Carmil2	Carmil2	Ssrp1	Ssrp1	0	0	1.42738	1.20467	0.000309052	0.000299227	0.386518	0.623928	0	0	0.788348	0.575291	0.386518	0.275036	0.817523	0.623928	0.716954	0.9285	0.000118856	0.000137975	0.000309052	9.83e-05	0.000202534	0.000299227	0.000253542	0.000183577	0.384583	0.446446	1	0.318069	0.65534	0.968209	0.820386	0.594
Carmil2	Carmil2	Anp32b	Anp32b	0	0	2.61532	1.66572	0.000494064	0.000299136	0.26052	0.32896	0	0	0.713875	0.475547	0.730635	0.095702	0.26052	0.32896	0.423755	0.504517	0.000197741	0.000299136	0.000219659	0.000184451	0.000494064	0.000238688	0.000324343	0.000209496	0.400234	0.60546	0.444596	0.373334	1	0.483112	0.65648	0.424026
Carmil2	Carmil2	Lig1	Lig1	0	0	0.962936	1.19619	0.000216206	0.000297147	NA	0.61105	0	0	0.196414	0.284901	0.919974	0.309872	0.561722	0.61105	0.292317	0.666687	5.67e-05	7.62e-05	0.000216206	0.000179155	0.000106062	0.000297147	0.000122633	0.000153405	0.190815	0.256439	0.727606	0.602917	0.356934	1	0.412701	0.51626
Carmil2	Carmil2	Gm498	Gm498	0	0	0.647376	0.906668	0.000144072	0.000296645	NA	NA	0	0	0.116652	0.193729	0.701329	0.851572	0.272997	0.711711	0.304312	0.411376	4.39e-05	7.23e-05	0.000144072	0.000296645	7.74e-05	0.000163123	0.000116969	0.00011598	0.147988	0.243726	0.485671	1	0.260918	0.549893	0.394306	0.390972
Carmil2	Carmil2	Psmb5	Psmb5	0	0	1.86044	0.720668	0.000994888	0.00029582	0.592278	NA	0	0	0.395815	0.623521	0.669195	0.0324281	0.397723	0.394889	0.592278	0.657118	0.000127676	0.000279743	0.0003174	0.000146954	0.000218125	0.000295275	0.000994888	0.00029582	0.128332	0.28118	0.319031	0.147709	0.219246	0.296792	1	0.29734
Carmil2	Carmil2	Rhog	Rhog	0	0	1.712	0.909196	0.00046234	0.00029349	0.123709	NA	0	0	0.123709	0.701813	0.81948	0.439046	0.557612	0.560839	0.396277	0.641028	0.000313946	0.000233693	0.000354242	0.00029349	0.000193859	0.000215196	0.00046234	0.000231576	0.679037	0.505457	0.766194	0.634793	0.4193	0.46545	1	0.500878
Carmil2	Carmil2	Sec61b	Sec61b	0	0	1.31048	0.885793	0.000313496	0.000291919	0.402515	NA	0	0	0.539034	0.458243	0.30182	0.452113	0.211126	0.654957	0.402515	0.478357	0.00015184	0.000185619	0.000141462	0.000291919	0.000126015	0.000281489	0.000313496	0.000177707	0.484344	0.592094	0.45124	0.931173	0.401967	0.897903	1	0.566856
Carmil2	Carmil2	Srrm2	Srrm2	0	0	1.72374	1.7103	0.000199749	0.000290472	0.214394	0.214958	0	0	0.214394	0.214958	0.016836	0.0518448	0.0313561	0.5113	0.379047	0.328467	0.000199749	0.000290472	0.000112917	0.000131383	0.000112324	0.000188253	5.62e-05	0.000126439	0.68767	1	0.388736	0.452309	0.386695	0.648093	0.193478	0.435288
Carmil2	Carmil2	Galk1	Galk1	0	0	1.56045	1.73664	0.000263629	0.000289288	0.341664	0.301185	0	0	0.55654	0.379238	0.536769	0.304856	0.341664	0.5826	0.370139	0.301185	7.34e-05	7.73e-05	0.000220153	0.000138859	0.000263629	0.0001772	0.000140239	0.000289288	0.253726	0.267208	0.761017	0.480003	0.911303	0.612538	0.484773	1
Carmil2	Carmil2	Snrpn	Snrpn	0	0	1.23575	1.29471	0.00028994	0.000288276	0.772135	0.402305	0	0	0.772135	0.844593	0.661023	0.709781	0.347452	0.953724	0.815262	0.402305	0.000176504	0.000241984	0.000184333	0.000246948	0.000156664	0.000267555	0.00028994	0.000288276	0.60876	0.8346	0.635763	0.851721	0.540332	0.922794	1	0.994261
Carmil2	Carmil2	Gart	Gart	0	0	2.54473	3.23785	0.000182094	0.000285994	0.0864725	0.00209307	0	0	0.354563	0.608759	0.128757	0.00419409	0.0864725	0.215803	0.660014	0.00209307	8.86e-05	8.16e-05	0.000182094	0.000285994	0.000149527	0.000171226	9.85e-05	0.000219444	0.309797	0.285321	0.636706	1	0.522833	0.598705	0.344413	0.767303
Carmil2	Carmil2	Rbm17	Rbm17	0	0	3.15342	2.15968	0.000297459	0.000285434	0.00328477	0.117357	0	0	0.00328477	0.117357	0.62959	0.793232	0.656129	0.788953	0.466507	0.811331	0.000297459	0.000285434	0.000138394	0.000201606	0.000119504	0.000168562	0.000118659	0.0001184	1	0.959574	0.465254	0.677761	0.401749	0.566673	0.398909	0.398038
Carmil2	Carmil2	Casq1	Casq1	0	0	3.18073	1.74064	0.000569344	0.000284296	0.0353543	0.485366	0	0	0.664144	0.485366	0.378633	0.497514	0.0353543	0.0876853	0.443396	0.272049	0.000130294	0.000273191	0.000209725	0.000284296	0.000569344	0.000183193	0.000181466	0.000162935	0.228849	0.479835	0.368363	0.49934	1	0.321762	0.318728	0.28618
Carmil2	Carmil2	Gimap3	Gimap3	0	0	2.31785	3.00204	0.000171428	0.00028419	0.135577	0.00747177	0	0	0.199497	0.564259	0.504161	0.00747177	0.135577	0.431468	0.177174	0.173351	7.49e-05	4.44e-05	0.00012618	0.00028419	0.000171428	0.000126462	7.01e-05	0.000128301	0.263556	0.156234	0.443999	1	0.603216	0.444991	0.246666	0.451462
Carmil2	Carmil2	Mrps30	Mrps30	0	0	1.15817	1.61351	0.000199629	0.000283164	0.641144	0.256028	0	0	0.641144	0.256028	0.918839	0.738612	0.517488	0.472387	0.758869	0.806681	0.000125094	0.000243008	0.000199629	0.000217598	9.39e-05	0.000283164	0.000164864	0.000173364	0.441772	0.858188	0.704994	0.768452	0.33161	1	0.582221	0.612239
Carmil2	Carmil2	Mlf2	Mlf2	0	0	2.85151	1.1813	0.000621333	0.000282865	0.214897	0.406608	0	0	0.456572	0.827783	0.503783	0.299177	0.299373	0.598435	0.214897	0.406608	0.000101469	0.000167529	0.000175115	0.000232645	0.000232638	0.000282865	0.000621333	0.000201089	0.163309	0.269628	0.281838	0.374429	0.374418	0.455255	1	0.323641
Carmil2	Carmil2	Plrg1	Plrg1	0	0	1.56424	0.8777	0.000429987	0.00028109	0.251059	NA	0	0	0.363946	0.595855	0.938246	0.148292	0.251059	0.233268	0.634577	0.723852	0.000321357	0.000239252	0.000368826	0.000266806	0.000429987	0.000191779	0.000220374	0.00028109	0.747364	0.556417	0.857761	0.620498	1	0.446011	0.512513	0.653717
Carmil2	Carmil2	Capns2	Capns2	0	0	3.78768	1.50579	0.000528143	0.000280602	0.309857	0.277731	0	0	0.356988	0.619174	0.461591	0.278122	0.60476	0.277731	0.309857	0.349478	9.03e-05	0.000103368	0.000202302	0.000280602	0.000140264	0.000167334	0.000528143	0.000100769	0.170976	0.19572	0.383044	0.531299	0.26558	0.316835	1	0.190799
Carmil2	Carmil2	Txn	Txn	0	0	1.25921	1.57415	0.00024557	0.0002796	0.0830249	0.233142	0	0	0.0830249	0.233142	0.402773	0.691431	0.34924	0.608285	0.308009	0.408399	0.000128224	0.0002796	0.000188315	0.000259724	0.000221448	0.000200102	0.00024557	0.000179076	0.458598	1	0.673516	0.928913	0.792017	0.715672	0.87829	0.640472
Carmil2	Carmil2	Cyc1	Cyc1	0	0	1.43428	1.4948	0.000238771	0.000278836	0.339744	0.397177	0	0	0.34787	0.446757	0.885115	0.665865	0.339744	0.397177	0.552036	0.501598	7.46e-05	0.000149604	0.000158044	0.000240687	0.000200879	0.000278836	0.000238771	0.000188627	0.267541	0.53653	0.566799	0.863185	0.72042	1	0.856313	0.67648
Carmil2	Carmil2	Banf1	Banf1	0	0	1.3983	1.47066	0.000215137	0.000273593	0.446395	0.257418	0	0	0.446395	0.240891	0.607351	0.0888031	0.563159	0.384166	0.466419	0.257418	0.00014174	0.000115329	0.000179297	0.000186477	0.000215137	0.000198345	0.000213796	0.000273593	0.518069	0.421535	0.655342	0.681585	0.78634	0.724964	0.781438	1
Carmil2	Carmil2	Gnl3	Gnl3	0	0	3.48242	1.70924	0.000311909	0.0002733	0.00586724	0.212741	0	0	0.00586724	0.218227	0.288032	0.489925	0.0391318	0.216138	0.817155	0.212741	0.000297037	0.000209058	0.000241253	0.000122673	0.000311909	0.0002733	0.000128736	0.000223955	0.952319	0.670253	0.773472	0.393297	1	0.876217	0.412736	0.718014
Carmil2	Carmil2	Chd4	Chd4	0	0	2.21135	1.97639	0.000235143	0.00027307	0.00513882	0.00752033	0	0	0.625586	0.817523	0.0108711	0.151767	0.00513882	0.00752033	0.602534	0.406491	6.16e-05	0.000109768	0.000235143	0.00027307	0.000224523	0.000260255	7.06e-05	0.000155475	0.225583	0.401978	0.861109	1	0.822218	0.953071	0.258542	0.56936
Carmil2	Carmil2	Supt16	Supt16	0	0	1.4844	2.03811	0.000222997	0.000272238	0.421652	0.254711	0	0	0.923805	0.465586	0.421652	0.493263	0.502389	0.254711	0.799736	0.26736	8.51e-05	6.19e-05	0.000222997	0.000254313	0.000184786	0.000270493	0.000126787	0.000272238	0.312594	0.227375	0.819125	0.934157	0.678766	0.99359	0.465721	1
Carmil2	Carmil2	Ing4	Ing4	0	0	1.10798	0.766975	0.000376235	0.000272119	0.394811	NA	0	0	0.892858	0.690663	0.0630093	0.142869	0.41101	0.405773	0.394811	0.0656816	0.000181048	0.000185501	0.0001454	0.000227461	0.000296965	0.000272119	0.000376235	0.000144554	0.48121	0.493046	0.386461	0.604572	0.789307	0.723269	1	0.384212
Carmil2	Carmil2	Crabp2	Crabp2	0	0	2.27552	0.821047	0.00064111	0.00027149	0.458222	NA	0	0	0.923052	0.339737	0.492308	0.437611	0.316507	0.327005	0.458222	0.264458	0.000157014	0.000144856	0.000159053	0.00027149	0.000169103	0.00021442	0.00064111	0.000130549	0.24491	0.225946	0.24809	0.423469	0.263766	0.334451	1	0.20363
Carmil2	Carmil2	Gsto2	Gsto2	0	0	0.808109	1.4937	0.000169348	0.000271163	NA	0.147084	0	0	0.164195	0.330401	0.137981	0.25114	0.14614	0.147084	0.449794	0.244101	6e-05	9.28e-05	0.000169348	0.000204315	0.000115803	0.000271163	0.000127537	0.000119674	0.221269	0.34223	0.624525	0.753477	0.42706	1	0.470333	0.441336
Carmil2	Carmil2	4930522L14Rik	4930522L14Rik	0	0	1.88082	1.21441	0.000279673	0.000270229	0.138601	0.59161	0	0	0.138601	0.59161	0.379788	0.391651	0.738575	0.438363	0.889607	0.717924	0.000279673	0.000264658	0.000173771	0.000231691	0.000196475	0.000225305	0.000247628	0.000270229	1	0.946312	0.621336	0.828435	0.702517	0.805602	0.88542	0.966232
Carmil2	Carmil2	Ckm	Ckm	0	0	11.8866	1.19328	0.0020253	0.000267509	0.328982	0.754524	0	0	0.0592674	0.754524	0.108524	0.948533	0.328982	0.852092	0.771876	0.898006	3.28e-05	0.000232102	4.92e-05	0.000267509	0.0020253	0.000194737	0.000209656	0.000243202	0.0161951	0.114601	0.0242927	0.132084	1	0.0961523	0.103519	0.120082
Carmil2	Carmil2	Gss	Gss	0	0	1.1186	0.845034	0.000230325	0.000267064	0.369982	NA	0	0	0.446438	0.268619	0.274491	0.559044	0.369982	0.550849	0.662173	0.519186	0.000111472	0.000176303	0.000185692	0.000267064	0.000230325	0.000254092	0.000210541	0.000156826	0.417398	0.660153	0.695309	1	0.862434	0.951427	0.788354	0.587223
Carmil2	Carmil2	Tppp3	Tppp3	0	0	0.959357	1.24739	0.000168342	0.00026672	NA	0.593748	0	0	0.461103	0.202363	0.293	0.593748	0.515211	0.450422	0.685571	0.264315	6.44e-05	9.17e-05	9.02e-05	0.00026672	0.00011976	0.000125657	0.000168342	9.68e-05	0.241452	0.343806	0.338182	1	0.44901	0.47112	0.631156	0.362927
Carmil2	Carmil2	Specc1l	Specc1l	0	0	0.630835	1.57733	9.55e-05	0.000265109	NA	0.746615	0	0	0.0468066	0.0216261	0.748515	0.770599	0.0464934	0.746615	0.652142	0.260005	2.2e-05	1.76e-05	9.55e-05	0.000265109	2.35e-05	0.000253296	7.46e-05	4.14e-05	0.0829847	0.0663878	0.360229	1	0.0886428	0.955441	0.281394	0.156162
Carmil2	Carmil2	Calu	Calu	0	0	2.02379	1.29721	0.000196518	0.00026407	0.128619	0.368027	0	0	0.128619	0.514752	0.496274	0.368027	0.672759	0.360498	0.773768	0.691411	0.000196518	0.000115874	0.000159677	0.00026407	0.00015267	0.000147255	0.000147684	0.000141168	0.744189	0.4388	0.604677	1	0.578142	0.557636	0.559261	0.534586
Carmil2	Carmil2	Ebna1bp2	Ebna1bp2	0	0	3.79995	1.73073	0.000407183	0.000263794	0.0204903	0.242655	0	0	0.0204903	0.242655	0.800075	0.174128	0.408976	0.469847	0.549183	0.563854	0.000407183	0.00026013	0.000181201	0.00010913	0.000225709	0.000263794	0.000135717	0.000225142	1	0.638853	0.445011	0.268012	0.554318	0.647851	0.333307	0.552926
Carmil2	Carmil2	Nfatc1	Nfatc1	0	0	3.82588	4.38285	0.000165851	0.00026241	0.0154003	0.00390878	0	0	0.0478583	0.616194	0.02066	0.00390878	0.0154003	0.441263	0.227288	0.509369	5.87e-05	3.96e-05	0.000165851	0.00026241	0.000138101	7.09e-05	5.57e-05	4e-05	0.223696	0.150909	0.63203	1	0.526279	0.270188	0.212263	0.152433
Carmil2	Carmil2	Grb2	Grb2	0	0	1.94045	1.82067	0.000236297	0.000260763	0.199927	0.257963	0	0	0.846111	0.59746	0.32664	0.257963	0.237103	0.377468	0.199927	0.689559	7.41e-05	9.84e-05	0.000236297	0.000260763	0.000211571	0.000209103	0.000211409	0.000118718	0.284166	0.377354	0.906175	1	0.811354	0.801889	0.810732	0.455272
Carmil2	Carmil2	Tra2a	Tra2a	0	0	2.41362	1.44227	0.000266066	0.000260276	0.263515	0.102648	0	0	0.263515	0.483286	0.850778	0.629875	0.607303	0.102648	0.271056	0.486193	0.000244909	0.000176089	0.000167242	0.000188208	0.000125609	0.000260276	0.000266066	0.000231071	0.920482	0.661825	0.628573	0.707373	0.472097	0.978238	1	0.868472
Carmil2	Carmil2	Lpxn	Lpxn	0	0	3.72921	1.5458	0.000442627	0.000260016	0.000510108	0.0970699	0	0	0.0544187	0.200056	0.000510108	0.257645	0.0234938	0.478261	0.514772	0.0970699	3.15e-05	4.65e-05	0.000442627	0.000260016	0.000427183	0.000239645	0.000184579	0.000204117	0.071166	0.105055	1	0.587438	0.965108	0.541415	0.417008	0.461149
Carmil2	Carmil2	Surf4	Surf4	0	0	2.4823	2.62085	0.000257247	0.000259712	0.0010412	0.0207822	0	0	0.0371668	0.0207822	0.0197974	0.0423	0.0010412	0.202906	0.499553	0.102684	0.000142535	0.000226171	0.000256893	0.000244978	0.000257247	0.000259712	0.000209866	0.000242426	0.548819	0.870853	0.989146	0.943268	0.990509	1	0.808072	0.933442
Carmil2	Carmil2	Srsf10	Srsf10	0	0	1.21176	1.13055	0.000198686	0.000259367	0.594408	0.632161	0	0	0.594408	0.33477	0.326821	0.757598	0.12998	0.632161	0.53695	0.556902	0.000168629	0.000107867	0.000162241	0.000215665	0.000131855	0.000259367	0.000198686	0.000117939	0.650156	0.415886	0.625527	0.831505	0.508372	1	0.766042	0.454719
Carmil2	Carmil2	Psmd13	Psmd13	0	0	0.829439	1.45289	0.000129523	0.000258815	NA	0.385459	0	0	0.772324	0.432077	0.410943	0.122586	0.550219	0.385459	0.625779	0.449475	7.42e-05	6.83e-05	9.81e-05	9.96e-05	8.85e-05	0.000258815	0.000129523	0.000175279	0.286691	0.263895	0.379035	0.384831	0.341943	1	0.500446	0.677237
Carmil2	Carmil2	Ldhb	Ldhb	0	0	0.793665	1.02924	0.000217201	0.000257918	NA	0.470712	0	0	0.603591	0.470712	0.260674	0.577604	0.193702	0.275686	0.625708	0.165555	0.000110167	0.000223542	0.000162519	0.000257918	0.000115308	0.00023942	0.000217201	0.000127161	0.42714	0.866717	0.630119	1	0.447072	0.92828	0.842132	0.493029
Carmil2	Carmil2	Oca2	Oca2	0	0	0.595897	0.787071	0.00018728	0.000256516	NA	NA	0	0	0.151376	0.61997	0.040297	0.204935	0.391549	0.317475	0.0375804	0.390495	8.95e-05	0.000234172	0.000154193	0.000202751	0.00018728	0.000256516	0.000118738	0.000241369	0.348906	0.912894	0.601105	0.790403	0.730091	1	0.462887	0.940951
Carmil2	Carmil2	Rab10	Rab10	0	0	2.01396	0.798835	0.000623091	0.000254647	0.264553	NA	0	0	0.714534	0.501394	0.317221	0.123335	0.219733	0.566635	0.264553	0.214716	0.000142897	0.000151377	0.000131688	0.000132203	0.000124654	0.000254647	0.000623091	9.44e-05	0.229336	0.242945	0.211346	0.212173	0.200057	0.408683	1	0.151503
Carmil2	Carmil2	Eif3b	Eif3b	0	0	1.72637	1.41713	0.00025375	0.00025453	0.0749972	0.38001	0	0	0.350102	0.51977	0.0749972	0.38001	0.095897	0.829739	0.822738	0.857971	0.000158084	0.000184192	0.00025375	0.00025453	0.000228992	0.0001806	0.000182954	0.000143039	0.621082	0.723655	0.996936	1	0.899666	0.709543	0.718791	0.561973
Carmil2	Carmil2	Ppib	Ppib	0	0	2.38233	0.983225	0.000534526	0.00025445	0.194346	NA	0	0	0.498981	0.752661	0.194346	0.249618	0.293197	0.202442	0.718429	0.564148	0.000233874	0.000169464	0.000534526	0.000151023	0.000490746	0.0001748	0.000288509	0.00025445	0.437535	0.317036	1	0.282536	0.918096	0.327019	0.539747	0.476029
Carmil2	Carmil2	Ifi203	Ifi203	0	0	1.00495	0.968354	0.000234502	0.000251382	0.348882	NA	0	0	0.8121	0.400587	0.348882	0.60617	0.495983	0.298786	0.417738	0.652362	0.000122882	0.000163155	0.000234502	0.000251382	0.000159703	0.000139892	0.000183056	0.000144073	0.488826	0.649032	0.932851	1	0.6353	0.556492	0.728199	0.573124
Carmil2	Carmil2	Rer1	Rer1	0	0	3.74798	1.02715	0.000366357	0.000250002	0.0786194	0.499012	0	0	0.0786194	0.581827	0.183333	0.499012	0.20807	0.37243	0.31268	0.198982	0.000366357	0.000152601	0.000152472	0.000250002	0.000189127	0.000190577	0.000312949	9.58e-05	1	0.416536	0.416184	0.6824	0.516237	0.520195	0.854219	0.261494
Carmil2	Carmil2	37865	37865	0	0	1.89943	2.05852	0.0001504	0.000248941	0.407228	0.281853	0	0	0.575669	0.665226	0.407228	0.281853	0.573262	0.595744	0.659355	0.67373	6.82e-05	6.6e-05	0.000134586	0.000248941	0.0001504	0.000121647	0.000145674	7.74e-05	0.27396	0.265123	0.540634	1	0.604159	0.488658	0.585175	0.310917
Carmil2	Carmil2	Wdr76	Wdr76	0	0	1.38129	1.25298	0.000178233	0.000248869	0.101872	0.228112	0	0	0.101872	0.338218	0.429799	0.228112	0.256993	0.810227	0.27264	0.643482	0.000116462	7.67e-05	0.000155716	0.000248869	0.000178233	0.000183402	0.000146591	0.000162163	0.467965	0.308194	0.625695	1	0.716172	0.736942	0.589029	0.6516
Carmil2	Carmil2	Mcm6	Mcm6	0	0	2.03745	1.67325	0.000258296	0.000248504	0.0841033	0.244652	0	0	0.599996	0.643983	0.269677	0.781311	0.240688	0.298915	0.0841033	0.244652	3.87e-05	0.000134554	0.00020534	0.000194794	0.000165348	0.000248504	0.000258296	0.000192413	0.149828	0.520929	0.794979	0.75415	0.640149	0.96209	1	0.744932
Carmil2	Carmil2	Dut	Dut	0	0	2.61518	1.60072	0.00033178	0.000248359	0.122255	0.182364	0	0	0.761741	0.403942	0.122255	0.182364	0.585737	0.399507	0.425085	0.653674	8.92e-05	0.000163171	0.00033178	0.000248359	0.000164615	0.000181455	0.00010136	0.000122419	0.268853	0.491805	1	0.748565	0.496157	0.546914	0.305504	0.368976
Carmil2	Carmil2	Cblb	Cblb	0	0	5.65159	4.81753	0.000219446	0.000246505	0.00486328	0.0287459	1	0	0.337437	0.195833	0.00486328	0.0757349	0.112441	0.0287459	0.3004	0.626646	1.46e-05	1.54e-05	0.000219446	0.000246505	9.43e-05	0.000122553	0.000102174	5.43e-05	0.059228	0.0624734	0.890229	1	0.382548	0.497162	0.414491	0.22028
Carmil2	Carmil2	Stk39	Stk39	0	0	1.94271	2.27831	0.000187595	0.000245569	0.123124	0.185011	0	0	0.396405	0.434801	0.217171	0.216683	0.165026	0.519982	0.123124	0.185011	4.01e-05	9.24e-05	0.000148365	0.000245569	0.000114704	0.000159707	0.000187595	0.000130611	0.163294	0.376269	0.604168	1	0.467095	0.650355	0.76392	0.531871
Carmil2	Carmil2	Psmd11	Psmd11	0	0	1.55904	1.45279	0.000306538	0.00024516	0.285664	0.452618	0	0	0.770204	0.563167	0.0433825	0.138926	0.539922	0.717929	0.285664	0.452618	8.27e-05	9.16e-05	9.44e-05	0.000112018	0.000192631	0.000160643	0.000306538	0.00024516	0.269787	0.298821	0.307955	0.365429	0.628408	0.524056	1	0.79977
Carmil2	Carmil2	Gm12250	Gm12250	0	0	2.22505	2.15996	0.000164911	0.000244983	0.143858	0.0313351	0	0	0.736701	0.424286	0.506727	0.258799	0.143858	0.0382146	0.597656	0.0313351	4.88e-05	9.71e-05	7.23e-05	0.000206891	0.000164911	0.000244983	0.000138124	0.000218339	0.199197	0.396354	0.295123	0.844512	0.673153	1	0.563811	0.891241
Carmil2	Carmil2	Luc7l2	Luc7l2	0	0	1.92408	2.28395	0.000214029	0.000244216	0.0515629	0.0250415	0	0	0.159266	0.0250415	0.123649	0.463514	0.0515629	0.490302	0.479013	0.576121	0.00013703	0.000244216	0.000214029	0.000136634	0.000211982	0.000133192	0.000101293	9.53e-05	0.561102	1	0.876392	0.55948	0.86801	0.545386	0.414768	0.390228
Carmil2	Carmil2	Igkc	Igkc	0	0	0.964153	1.21059	0.000184092	0.000244043	NA	0.502412	0	0	0.640825	0.502412	0.593764	0.628331	0.273612	0.555776	0.608321	0.277576	8.77e-05	0.000181697	0.000135754	0.000175813	7.77e-05	0.000244043	0.000184092	0.000113262	0.359363	0.744529	0.556271	0.720418	0.318387	1	0.754342	0.464107
Carmil2	Carmil2	Unc13d	Unc13d	0	0	3.28407	2.17282	0.000278813	0.00024128	0.0211797	0.0605286	0	0	0.292011	0.390081	0.2394	0.25086	0.852721	0.127254	0.0211797	0.0605286	8.57e-05	7.13e-05	0.000132553	0.00024128	6.37e-05	0.000147235	0.000278813	0.000149928	0.307374	0.255727	0.475419	0.865383	0.228469	0.528078	1	0.537737
Carmil2	Carmil2	Rala	Rala	0	0	2.20298	1.14861	0.000378304	0.000241026	0.183746	0.415114	0	0	0.689505	0.415114	0.353236	0.520612	0.569654	0.332138	0.183746	0.526596	6.92e-05	0.000170023	0.000140274	0.000241026	0.000125116	0.000121894	0.000378304	0.000136494	0.182922	0.449435	0.370797	0.637123	0.330729	0.322212	1	0.360805
Carmil2	Carmil2	Usp15	Usp15	0	0	2.41702	2.19392	0.000210494	0.000239376	0.00557313	0.0091059	0	0	0.673926	0.379304	0.141511	0.0386847	0.00557313	0.751612	0.0940985	0.0091059	3.99e-05	3.41e-05	0.000210494	0.000239376	0.000176236	0.000124136	0.000164601	0.000172133	0.166683	0.142454	0.879345	1	0.736231	0.518582	0.687625	0.71909
Carmil2	Carmil2	Hsp90b1	Hsp90b1	0	0	2.03248	0.819017	0.000442213	0.000239317	0.352618	NA	0	0	0.667577	0.294966	0.561249	0.138962	0.352618	0.682637	0.627424	0.0582205	0.000220819	0.000103369	0.000268049	8.6e-05	0.000442213	0.000239317	0.000349642	5.16e-05	0.49935	0.233754	0.606154	0.194476	1	0.54118	0.790664	0.116686
Carmil2	Carmil2	Psmc3	Psmc3	0	0	2.97366	2.6473	0.000362237	0.000239033	0.0112156	0.0569372	0	0	0.540225	0.312616	0.217305	0.698333	0.117098	0.335411	0.0112156	0.0569372	8.25e-05	4.39e-05	6.64e-05	0.000103709	0.000188695	0.000215518	0.000362237	0.000239033	0.227751	0.121191	0.183305	0.286302	0.520916	0.594964	1	0.65988
Carmil2	Carmil2	Cd48	Cd48	0	0	0.933066	1.11806	0.000136253	0.000238018	NA	0.482369	0	0	0.809025	0.744472	0.127005	0.482369	0.250246	0.202315	0.593746	0.127746	9.28e-05	0.000140806	0.000112411	0.000238018	6.57e-05	9.61e-05	0.000136253	6.2e-05	0.389886	0.591577	0.472279	1	0.27603	0.403751	0.572448	0.260485
Carmil2	Carmil2	Exosc1	Exosc1	0	0	2.29417	1.38323	0.0002964	0.000237634	0.0271122	0.408813	0	0	0.131672	0.408813	0.0271122	0.508932	0.348084	0.355402	0.546698	0.326479	0.0002181	0.000237634	0.0002964	0.000201273	0.000126952	0.000202365	0.000260033	0.000146398	0.73583	0.801734	1	0.679059	0.428313	0.682743	0.877304	0.49392
Carmil2	Carmil2	Fkbp4	Fkbp4	1	0	9.45459	2.17482	0.000818932	0.000237033	3.55e-05	0.0393749	2	0	0.699466	0.560885	0.0102874	0.529627	3.55e-05	0.0393749	0.406608	0.260401	7.01e-05	0.000124183	0.000563365	0.00021876	0.000818932	0.000237033	0.000235944	0.000197673	0.0855993	0.15164	0.687926	0.267128	1	0.289442	0.288112	0.241379
Carmil2	Carmil2	Calml3	Calml3	0	0	1.12511	1.14377	0.000244556	0.000236635	0.378454	0.462366	0	0	0.429482	0.462366	0.378454	0.27485	0.62291	0.223328	0.397509	0.663034	0.000104377	0.000205051	0.000244556	0.000224578	0.000188048	0.000159791	0.000194938	0.000236635	0.426802	0.838462	1	0.918309	0.768936	0.653392	0.79711	0.967611
Carmil2	Carmil2	Raly	Raly	0	0	0.789502	0.442317	0.000481268	0.000234837	NA	NA	0	0	0.681603	0.458111	0.395398	0.392639	0.772661	0.55228	0.759899	0.626171	0.000212789	0.000162993	0.000177466	0.000220451	0.000362349	0.000234837	0.000481268	0.000205034	0.442142	0.338674	0.368747	0.458063	0.752905	0.487955	1	0.426029
Carmil2	Carmil2	Mdh2	Mdh2	0	0	2.55487	0.615426	0.000982104	0.000234434	0.236373	NA	0	0	0.853407	0.699053	0.388246	0.056088	0.236373	0.197817	0.618698	0.441993	0.000205478	0.000234434	0.000234289	0.000152465	0.000982104	0.000212618	0.000868533	0.000157415	0.209222	0.238706	0.238558	0.155243	1	0.216492	0.884359	0.160283
Carmil2	Carmil2	Tnnt3	Tnnt3	0	0	3.31064	0.759973	0.00091264	0.000233022	0.508518	NA	0	0	0.766635	0.474693	0.363656	0.440373	0.508518	0.422619	0.207602	0.229496	0.000150389	0.000212885	0.000232669	0.000226274	0.00091264	0.000233022	0.000162182	0.000193442	0.164785	0.233263	0.254941	0.247933	1	0.255327	0.177706	0.211959
Carmil2	Carmil2	Rab7	Rab7	0	0	1.64036	0.736774	0.000612904	0.000231589	0.636898	NA	0	0	0.00865857	0.0580588	0.187765	0.0548544	0.194251	0.0216459	0.636898	0.753227	5.11e-05	7.63e-05	0.00021268	0.000132843	0.000148584	9.83e-05	0.000612904	0.000231589	0.0833736	0.124489	0.347004	0.216744	0.242426	0.160384	1	0.377855
Carmil2	Carmil2	Smarca4	Smarca4	0	0	1.27209	1.65694	0.000148935	0.000229912	0.610019	0.423705	0	0	0.610019	0.423705	0.894847	0.510326	0.679676	0.892776	0.521418	0.463826	0.000112454	0.000214675	0.000148935	0.000229912	0.000116899	0.000162937	0.000115065	0.000117074	0.489118	0.933727	0.647791	1	0.508451	0.708693	0.500474	0.509212
Carmil2	Carmil2	Arf6	Arf6	0	0	1.06907	0.853261	0.000284972	0.00022969	0.280238	NA	0	0	0.229265	0.166133	0.304081	0.15244	0.400194	0.316274	0.280238	0.602959	0.000105738	9.27e-05	0.000268891	0.00022969	0.000179763	0.000191763	0.000284972	0.000211841	0.371047	0.325295	0.94357	0.806009	0.630809	0.672919	1	0.743375
Carmil2	Carmil2	Tcf24	Tcf24	0	0	1.39028	1.56196	0.000219286	0.000229024	0.2602	0.277431	0	0	0.221336	0.277431	0.279692	0.495309	0.338845	0.402885	0.2602	0.234382	5.02e-05	0.000203432	0.000126354	0.000229024	0.000132898	0.000164937	0.000219286	8.28e-05	0.219191	0.888256	0.551706	1	0.58028	0.720173	0.95748	0.361534
Carmil2	Carmil2	Stat5a	Stat5a	0	0	2.77833	2.205	0.00018942	0.000228932	0.115282	0.0720451	0	0	0.735599	0.113929	0.377541	0.0720451	0.115282	0.378426	0.618691	0.531912	4.01e-05	4.74e-05	0.00012447	0.000228932	0.00018942	9.66e-05	9.22e-05	8.48e-05	0.175161	0.207048	0.543699	1	0.827407	0.421959	0.40274	0.370416
Carmil2	Carmil2	Aloxe3	Aloxe3	0	0	1.60654	1.62112	0.000271243	0.000226289	0.523829	0.600219	0	0	0.716803	0.635163	0.523829	0.676104	0.459757	0.833866	0.651358	0.600219	7.15e-05	0.000226289	0.000271243	0.000176035	7.79e-05	0.000163418	0.000148129	0.000192165	0.263601	0.834267	1	0.648994	0.287196	0.602478	0.546112	0.708461
Carmil2	Carmil2	Eif4h	Eif4h	0	0	0.948993	1.68739	0.000124716	0.000225546	NA	0.464717	0	0	0.355516	0.464717	0.177883	0.204743	0.211543	0.31825	0.297701	0.666242	8.19e-05	0.000225546	8.02e-05	0.000106471	7.98e-05	0.000110004	0.000124716	0.000115893	0.363119	1	0.355582	0.472059	0.353808	0.487723	0.552952	0.513833
Carmil2	Carmil2	Arpc5l	Arpc5l	0	0	1.08197	0.646783	0.000270638	0.000225403	0.60062	NA	0	0	0.253884	0.127253	0.60062	0.593276	0.0847759	0.147087	0.152965	0.217916	6.71e-05	9.97e-05	0.000270638	0.000225403	8.45e-05	0.000174812	0.000118501	0.000136105	0.247933	0.368389	1	0.832858	0.312225	0.645926	0.437858	0.502904
Carmil2	Carmil2	Mtap	Mtap	0	0	2.65357	1.53189	0.000309372	0.00022428	0.195407	0.256887	0	0	0.195407	0.588805	0.321048	0.59101	0.475576	0.256887	0.829968	0.63551	0.000129137	0.000134609	0.000309372	0.00022428	0.000138737	0.000211833	0.000130839	9.01e-05	0.417417	0.435104	1	0.724952	0.448447	0.684719	0.422918	0.291235
Carmil2	Carmil2	Xpo5	Xpo5	0	0	3.15938	1.21595	0.000400713	0.000223525	0.00941277	0.40665	0	0	0.358812	0.433709	0.311772	0.787972	0.00941277	0.471415	0.320808	0.40665	5.24e-05	9.6e-05	0.000226981	0.000175854	0.000400713	0.000223525	0.000223629	0.000165928	0.130767	0.239573	0.566443	0.438853	1	0.557818	0.558078	0.414082
Carmil2	Carmil2	Frg1	Frg1	0	0	3.5176	1.98944	0.000262243	0.000223478	0.163142	0.106554	0	0	0.163142	0.106554	0.349991	0.282443	0.480636	0.194322	0.576509	0.124541	0.000262243	0.000223478	0.000158016	0.000128217	0.000117931	0.00013565	0.000171851	0.000112919	1	0.852179	0.602556	0.488924	0.449701	0.517268	0.655312	0.430589
Carmil2	Carmil2	Tomm40	Tomm40	0	0	1.79273	1.13744	0.000222341	0.00022344	0.262513	0.61484	0	0	0.262513	0.611782	0.533434	0.249931	0.265371	0.61484	0.843098	0.745753	0.000180265	0.000140036	0.000222341	0.000136902	0.000119593	0.00022344	0.000174345	0.000136473	0.806771	0.626728	0.995081	0.612701	0.535235	1	0.780277	0.610781
Carmil2	Carmil2	Lrch1	Lrch1	0	0	1.2132	2.70984	8.55e-05	0.000221624	0.660985	0.030386	0	0	0.618831	0.155077	0.660985	0.030386	0.287264	0.648804	0.546243	0.634637	2.99e-05	2.62e-05	8.55e-05	0.000221624	3.01e-05	6.68e-05	6.95e-05	4.95e-05	0.134913	0.118218	0.385789	1	0.135816	0.301411	0.313594	0.223351
Carmil2	Carmil2	Taldo1	Taldo1	0	0	1.81918	1.01716	0.000471697	0.000221305	0.591764	0.873554	0	0	0.365551	0.873554	0.0589945	0.114834	0.27209	0.0535757	0.591764	0.0619962	6.76e-05	0.000221305	5.77e-05	6.46e-05	9.23e-05	0.000110696	0.000471697	0.000108611	0.143312	0.469168	0.122324	0.136952	0.195676	0.234676	1	0.230256
Carmil2	Carmil2	Rab5c	Rab5c	0	0	2.82503	1.516	0.000381632	0.000220613	0.0304228	0.348033	0	0	0.695236	0.348033	0.0304228	0.638078	0.439998	0.610317	0.537141	0.373658	6.6e-05	0.000120674	0.000381632	0.000220613	0.000204255	0.000129782	0.000179922	0.000172276	0.172941	0.316205	1	0.578078	0.535215	0.340071	0.471454	0.451419
Carmil2	Carmil2	Ago2	Ago2	0	0	4.82935	4.26036	0.000232207	0.000220464	0.0220325	0.00138864	0	0	0.61152	0.243115	0.0220325	0.047107	0.0321172	0.00138864	0.124204	0.0822093	3.25e-05	5.42e-05	0.000232207	0.000172173	0.000155057	0.000220464	0.000111617	8.6e-05	0.139961	0.233412	1	0.741463	0.667753	0.949429	0.480679	0.370359
Carmil2	Carmil2	Sec13	Sec13	0	0	3.02684	1.80045	0.000342991	0.000216395	0.10337	0.216617	0	0	0.759548	0.216617	0.322673	0.555344	0.10337	0.171001	0.107039	0.231592	5.2e-05	0.000114449	0.000158158	0.000110835	0.000250131	7.93e-05	0.000342991	0.000216395	0.151607	0.333679	0.461114	0.323143	0.729264	0.231201	1	0.630906
Carmil2	Carmil2	Rhoa	Rhoa	0	0	1.39426	1.10099	0.000191151	0.000216349	0.376007	0.446995	0	0	0.669917	0.719556	0.350559	0.59724	0.376007	0.446512	0.841116	0.446995	0.000103418	0.000147339	8.79e-05	0.000216349	0.000191151	0.000116584	0.000164583	0.000144588	0.478015	0.681025	0.406288	1	0.883531	0.53887	0.760729	0.668309
Carmil2	Carmil2	Hmmr	Hmmr	0	0	1.96016	2.21212	0.000123869	0.000214734	0.0968087	0.00328213	0	0	0.0968087	0.00328213	0.790554	0.567663	0.608322	0.664959	0.463512	0.768148	0.000123869	0.000214734	0.000123327	0.000192115	7.38e-05	0.000106274	5.9e-05	9.49e-05	0.576849	1	0.574325	0.894665	0.343681	0.49491	0.274759	0.441942
Carmil2	Carmil2	Ube2n	Ube2n	0	0	0.741033	1.27011	0.000127084	0.000214019	NA	0.558873	0	0	0.286753	0.558873	0.506719	0.52329	0.32186	0.167099	0.167027	0.33789	6.38e-05	0.000195494	0.000127084	0.000214019	0.000112649	9.02e-05	0.0001059	0.000104334	0.298104	0.913442	0.593798	1	0.52635	0.421458	0.494816	0.487499
Carmil2	Carmil2	Pik3cd	Pik3cd	0	0	3.62009	3.05622	0.000243138	0.000213782	0.106765	0.0431474	0	0	0.410719	0.501153	0.106765	0.320271	0.223654	0.0431474	0.249227	0.323402	4.04e-05	4.07e-05	0.000243138	0.000120215	0.000163688	0.000213782	0.00019018	0.000126298	0.166161	0.167395	1	0.494431	0.673231	0.879262	0.78219	0.51945
Carmil2	Carmil2	Idh2	Idh2	0	0	0.696848	1.11008	0.000120833	0.000211795	NA	0.634127	0	0	0.686707	0.511746	0.135387	0.0877074	0.622969	0.634127	0.445836	0.435887	6.67e-05	0.000109416	6.92e-05	7.96e-05	7.72e-05	0.000211795	0.000120833	9.27e-05	0.314927	0.516613	0.326731	0.375835	0.364503	1	0.570519	0.437687
Carmil2	Carmil2	Nckap1l	Nckap1l	0	0	2.13973	2.49262	0.000136119	0.000210205	0.0421558	0.0844064	0	0	0.0100496	0.222064	0.148937	0.0844064	0.0421558	0.262287	0.771616	0.108943	1.04e-05	4.29e-05	0.000136119	0.000210205	0.000110405	0.000129087	5.1e-05	9.55e-05	0.0494755	0.204086	0.647554	1	0.525225	0.614101	0.24262	0.454318
Carmil2	Carmil2	Slain1	Slain1	0	0	5.6193	2.17701	0.000338009	0.000209662	4.4e-05	0.0469555	1	0	0.60069	0.391686	4.4e-05	0.0469555	0.399542	0.524685	0.373146	0.323411	3.22e-05	5.67e-05	0.000338009	0.000209662	7.04e-05	9.06e-05	6.16e-05	3.97e-05	0.0952637	0.167747	1	0.620285	0.208278	0.26804	0.182244	0.117452
Carmil2	Carmil2	Qpct	Qpct	0	0	1.41361	1.50353	0.000169021	0.000207846	0.179884	0.23475	0	0	0.485583	0.386677	0.406608	0.23475	0.453929	0.278971	0.179884	0.527092	8.41e-05	7.96e-05	0.000128585	0.000207846	8.78e-05	0.000184251	0.000169021	7.17e-05	0.404627	0.382976	0.618655	1	0.422428	0.886478	0.813203	0.344967
Carmil2	Carmil2	Sp100	Sp100	0	0	2.50036	1.6032	0.000298456	0.000206833	0.0158328	0.439141	0	0	0.0158328	0.439141	0.0446346	0.619711	0.749036	0.511527	0.881733	0.671222	0.000200303	0.00017738	0.000298456	0.000206833	0.000114505	0.000101562	0.000149414	0.00010994	0.671131	0.594325	1	0.69301	0.383658	0.340291	0.500623	0.368363
Carmil2	Carmil2	Acin1	Acin1	0	0	1.83592	1.3207	0.000135811	0.000205964	0.156751	0.396851	0	0	0.156751	0.611264	0.698123	0.396851	0.0383751	0.542731	0.403798	0.821905	0.000135811	8.59e-05	0.00011725	0.000205964	2.26e-05	0.000176942	5.86e-05	9.59e-05	0.659392	0.417063	0.569274	1	0.109728	0.859092	0.284516	0.465615
Carmil2	Carmil2	Actr1a	Actr1a	0	0	1.60269	1.85906	0.000163246	0.000205958	0.262383	0.480745	0	0	0.262383	0.480745	0.557265	0.794309	0.4623	0.692869	0.697256	0.41915	0.000119595	0.000205958	8.2e-05	0.000151519	0.000163246	0.000176433	0.000118877	0.000113477	0.580677	1	0.398139	0.735679	0.792618	0.856646	0.57719	0.550972
Carmil2	Carmil2	Mms19	Mms19	0	0	2.49575	1.9381	0.000167764	0.000205263	0.0468486	0.123135	0	0	0.0380359	0.112148	0.0789719	0.23031	0.0468486	0.40136	0.209521	0.123135	2.56e-05	3.94e-05	0.000149681	0.000205263	0.000167764	0.000140418	0.000112826	0.000147596	0.124718	0.191949	0.729216	1	0.817312	0.684088	0.549666	0.719058
Carmil2	Carmil2	Tmed3	Tmed3	0	0	1.33435	1.37556	0.000190675	0.000204925	0.278529	0.446946	0	0	0.405031	0.260872	0.620321	0.0909662	0.466901	0.446946	0.278529	0.52108	7.77e-05	9.62e-05	0.000135117	0.000120742	0.00012131	0.000204925	0.000190675	0.000166491	0.379163	0.46944	0.659349	0.589201	0.591973	1	0.930462	0.812448
Carmil2	Carmil2	Ikzf3	Ikzf3	0	0	2.52751	3.68727	0.000155836	0.000204049	0.0803207	0.013923	0	0	0.800912	0.384931	0.890032	0.78104	0.108726	0.832795	0.0803207	0.013923	4.85e-05	0.000102867	6.92e-05	6.54e-05	0.000132309	7.59e-05	0.000155836	0.000204049	0.237688	0.504129	0.339134	0.320511	0.648418	0.371969	0.763719	1
Carmil2	Carmil2	Zc3h18	Zc3h18	0	0	3.97387	2.66398	0.000111857	0.000204035	0.132415	0.0740274	0	0	0.132415	0.229215	0.15341	0.0740274	0.38595	0.561622	0.318612	0.124434	9.79e-05	2.89e-05	0.000111857	0.000204035	5.14e-05	9.96e-05	9.49e-05	3.1e-05	0.47982	0.141642	0.548225	1	0.251918	0.488152	0.465116	0.151935
Carmil2	Carmil2	Add3	Add3	0	0	1.5528	1.9044	8.3e-05	0.000202975	0.307723	0.473147	0	0	0.307723	0.32608	0.641796	0.473147	0.200118	0.21641	0.68334	0.278178	8.3e-05	3.93e-05	6.34e-05	0.000202975	5.4e-05	4.81e-05	6.4e-05	3.26e-05	0.408917	0.19362	0.312354	1	0.266043	0.236975	0.31531	0.160611
Carmil2	Carmil2	Arl8b	Arl8b	0	0	1.45933	1.13393	0.000329951	0.000202891	0.48683	0.277003	0	0	0.593144	0.277003	0.274128	0.394323	0.240368	0.349948	0.48683	0.72187	8.51e-05	0.000174926	0.000145226	0.000202891	0.000111283	0.000139954	0.000329951	0.000154837	0.257917	0.530158	0.440144	0.614913	0.337271	0.424166	1	0.469273
Carmil2	Carmil2	St13	St13	0	0	2.67135	0.997514	0.000490898	0.000201498	0.154581	NA	0	0	0.667128	0.289191	0.773471	0.297544	0.154581	0.288969	0.54241	0.586919	0.000123812	0.000201086	0.000195014	0.000201498	0.000490898	0.000138575	0.000238125	0.000152834	0.252215	0.409629	0.39726	0.410468	1	0.282289	0.48508	0.311336
Carmil2	Carmil2	Atp6v1h	Atp6v1h	0	0	4.0646	2.57165	0.000139851	0.000201338	0.156765	0.0926238	0	0	0.156765	0.484204	0.201627	0.0926238	0.393009	0.445821	0.412895	0.499203	0.000139851	6.03e-05	0.000119631	0.000201338	7.84e-05	9.56e-05	7.18e-05	8.69e-05	0.694608	0.299496	0.59418	1	0.389395	0.474823	0.356614	0.431613
Carmil2	Carmil2	Ide	Ide	0	0	1.79854	1.03	0.000388183	0.000201202	0.695542	0.910664	0	0	0.0266534	0.546336	0.257834	0.0347747	0.326958	0.273093	0.695542	0.910664	4.04e-05	9.24e-05	0.000117578	6.56e-05	0.000108848	0.000132377	0.000388183	0.000201202	0.104075	0.238032	0.302893	0.168992	0.280404	0.341017	1	0.518317
Carmil2	Carmil2	Vcl	Vcl	0	0	1.98496	1.23988	0.000374687	0.000200381	0.52961	0.752275	0	0	0.854523	0.752275	0.444346	0.569263	0.731722	0.9099	0.52961	0.816182	0.000119627	0.000200381	0.000124528	0.000188733	0.000133799	0.000200243	0.000374687	0.000197664	0.319272	0.534796	0.332352	0.503708	0.357095	0.534427	1	0.527544
Carmil2	Carmil2	Wdr18	Wdr18	0	0	1.54787	0.863912	0.000152708	0.00019937	0.210237	NA	0	0	0.210237	0.665194	0.652516	0.816367	0.802417	0.0727608	0.358017	0.436076	0.000139043	9.81e-05	0.000152708	0.00019937	0.000114679	6.35e-05	0.000110325	0.000117708	0.697412	0.49205	0.765953	1	0.575207	0.318503	0.553368	0.5904
Carmil2	Carmil2	Arcn1	Arcn1	0	0	1.97558	1.49799	0.000290295	0.000199065	0.16204	0.242895	0	0	0.415512	0.664015	0.65556	0.623107	0.16204	0.53263	0.221476	0.242895	0.000100066	0.00012698	0.000143884	0.000165505	0.000218686	0.000101186	0.000290295	0.000199065	0.344705	0.437417	0.495648	0.570127	0.753323	0.348563	1	0.685733
Carmil2	Carmil2	Cpsf3	Cpsf3	0	0	2.1836	1.31937	0.000256031	0.000198985	0.204922	0.249719	0	0	0.204922	0.249719	0.64668	0.485134	0.242821	0.559081	0.435006	0.562644	0.000229577	0.000171715	0.00021855	0.000198985	0.000256031	0.000185414	0.000122425	0.000162961	0.896677	0.670681	0.853608	0.777191	1	0.724186	0.478165	0.636489
Carmil2	Carmil2	Ddost	Ddost	0	0	1.48835	1.00804	0.000240561	0.000198627	0.146621	0.41838	0	0	0.799538	0.541501	0.275825	0.41838	0.534581	0.541	0.146621	0.548321	7.26e-05	0.000115271	8.63e-05	0.000198627	0.000147689	0.000114012	0.000240561	0.000115928	0.301795	0.479176	0.358745	0.825682	0.613936	0.473942	1	0.481907
Carmil2	Carmil2	Prrc2a	Prrc2a	0	0	2.53169	1.85046	0.000201739	0.000198303	0.0323956	0.063488	0	0	0.0323956	0.063488	0.2123	0.823718	0.979225	0.507455	0.542027	0.890348	0.000185116	0.000198303	0.000201739	0.000153998	0.000107981	0.00016895	7.61e-05	0.000108277	0.917601	0.982968	1	0.763353	0.535251	0.837468	0.37722	0.536718
Carmil2	Carmil2	Exosc7	Exosc7	0	0	1.5565	1.39963	0.000108824	0.0001968	0.52021	0.27144	0	0	0.52021	0.27144	0.0872199	0.583487	0.686404	0.501726	0.349895	0.486813	0.000108824	0.000142498	6.63e-05	0.000138579	8.47e-05	0.0001968	0.000103995	7.58e-05	0.552967	0.724075	0.33689	0.704162	0.430386	1	0.52843	0.385163
Carmil2	Carmil2	Rab8a	Rab8a	0	0	0.838244	1.5443	0.000101077	0.000195954	NA	0.042252	0	0	0.276648	0.411567	0.423032	0.259154	0.203943	0.042252	0.312935	0.445069	6.15e-05	0.000108145	8.86e-05	0.000195954	6.66e-05	0.000183237	0.000101077	8.31e-05	0.313849	0.55189	0.452147	1	0.339876	0.935102	0.51582	0.424079
Carmil2	Carmil2	Slc25a13	Slc25a13	0	0	5.14711	3.04976	0.000254663	0.000195605	4.94e-06	0.000620309	1	0	0.00571261	0.087783	0.00264972	0.00773594	4.94e-06	0.0444047	0.289874	0.000620309	0.000105346	7.5e-05	0.000206994	0.000162167	0.000254663	0.000195605	0.000134544	0.000154385	0.413668	0.294507	0.812815	0.636791	1	0.768094	0.528322	0.606233
Carmil2	Carmil2	Pdcd6	Pdcd6	0	0	1.33661	1.12485	0.000183816	0.000195354	0.148886	0.270177	0	0	0.377419	0.897779	0.19649	0.270177	0.487329	0.642101	0.148886	0.49589	8.01e-05	0.000103691	8.28e-05	0.000195354	0.00010287	0.000106721	0.000183816	8.87e-05	0.410025	0.530785	0.423846	1	0.526583	0.546295	0.940938	0.454048
Carmil2	Carmil2	Hspa1b	Hspa1b	0	0	1.36087	0.873224	0.000284816	0.000195329	0.84232	NA	0	0	0.677344	0.879792	0.422424	0.473797	0.745199	0.848602	0.84232	0.338507	8.01e-05	0.000146956	9.24e-05	0.000135845	0.00013343	0.000195329	0.000284816	7.91e-05	0.281234	0.515968	0.32442	0.476957	0.468478	0.685808	1	0.277723
Carmil2	Carmil2	Pdcd4	Pdcd4	0	0	2.7228	2.12942	0.000233947	0.000195142	0.049239	0.0122004	0	0	0.6441	0.576496	0.049239	0.0122004	0.338753	0.511295	0.437495	0.138367	3.97e-05	6.56e-05	0.000233947	0.000195142	0.000143992	6.35e-05	0.000136359	7.92e-05	0.169697	0.280405	1	0.834129	0.61549	0.271429	0.582863	0.338538
Carmil2	Carmil2	Cd44	Cd44	0	0	0.988266	1.47183	0.000119992	0.000194161	NA	0.328283	0	0	0.279599	0.233564	0.422605	0.366352	0.669083	0.328283	0.211564	0.443026	7.32e-05	8.43e-05	0.000119992	0.000194161	9.66e-05	0.000163105	0.000118326	0.00016151	0.377007	0.434176	0.618003	1	0.497525	0.84005	0.609422	0.831835
Carmil2	Carmil2	Ncbp1	Ncbp1	0	0	3.00438	3.29807	0.00014729	0.00019292	0.00310721	0.0165353	0	0	0.00310721	0.0165353	0.603479	0.414287	0.68129	0.556206	0.536941	0.0767681	0.00014729	0.00019292	0.000100624	0.000113532	6.45e-05	8.23e-05	8.9e-05	0.000155088	0.763477	1	0.521584	0.588493	0.334335	0.426602	0.461331	0.803898
Carmil2	Carmil2	Rab25	Rab25	0	0	1.60159	1.00383	0.000322665	0.000190603	0.613188	0.380783	0	0	0.0980202	0.31005	0.192203	0.376584	0.376066	0.380783	0.613188	0.345836	4.6e-05	9.12e-05	9.62e-05	0.000123477	0.00010769	0.000190603	0.000322665	8.32e-05	0.142563	0.282646	0.298142	0.382679	0.333752	0.590715	1	0.257853
Carmil2	Carmil2	Eftud2	Eftud2	0	0	1.75653	3.19537	7.24e-05	0.0001883	0.267919	0.00669916	0	0	0.540109	0.511441	0.5226	0.21466	0.267919	0.00669916	0.0235519	0.256506	5.03e-05	9.97e-05	7.24e-05	0.000104176	6.14e-05	0.0001883	2.14e-05	8.41e-05	0.267127	0.529474	0.384493	0.553245	0.326075	1	0.113648	0.446628
Carmil2	Carmil2	Smarcc1	Smarcc1	0	0	2.46427	1.35244	0.000149182	0.000188268	0.0343435	0.108296	0	0	0.0343435	0.453484	0.683528	0.545728	0.885938	0.108296	0.935169	0.14958	0.000149182	0.000118452	8.75e-05	0.000188268	9.65e-05	0.000167617	0.000105168	0.000139037	0.792392	0.629167	0.464763	1	0.512567	0.890311	0.558608	0.738506
Carmil2	Carmil2	Alox12b	Alox12b	0	0	0.936913	1.07182	0.000223233	0.000185173	NA	0.548034	0	0	0.432613	0.548034	0.485831	0.0935958	0.490376	0.536591	0.827427	0.669822	5.12e-05	0.000185173	0.000133086	7.82e-05	0.000144731	0.000126337	0.000223233	0.00016815	0.229357	0.829505	0.596175	0.350307	0.648341	0.565942	1	0.753249
Carmil2	Carmil2	Lars	Lars	0	0	2.11907	1.56135	0.00021168	0.000184492	0.172495	0.284418	0	0	0.74519	0.944266	0.473456	0.857345	0.172495	0.443527	0.826673	0.284418	0.000100333	0.000107896	0.000193166	0.000170234	0.00021168	0.000184492	0.000138151	0.00016311	0.473984	0.509713	0.912538	0.804204	1	0.871561	0.652641	0.77055
Carmil2	Carmil2	Chmp4b	Chmp4b	0	0	1.14874	0.925289	0.000220548	0.000184364	0.473447	NA	0	0	0.744864	0.361483	0.869295	0.674296	0.495237	0.485731	0.473447	0.774018	0.000106955	8.13e-05	0.000167061	0.000172509	0.000155973	0.000184364	0.000220548	0.000152243	0.484951	0.368627	0.757481	0.782183	0.707207	0.835936	1	0.690294
Carmil2	Carmil2	Them6	Them6	0	0	2.77739	1.81366	0.000199448	0.000183545	0.000378991	0.267789	0	0	0.000378991	0.387713	0.565114	0.785331	0.0264401	0.366099	0.0520074	0.267789	0.000155424	8.21e-05	0.000128733	0.000158687	0.000186233	0.000183545	0.000199448	0.000169517	0.779271	0.411636	0.645446	0.795631	0.933742	0.920265	1	0.849931
Carmil2	Carmil2	Ppp3ca	Ppp3ca	0	0	1.38534	1.20242	0.000213057	0.000182647	0.551344	0.439856	0	0	0.455139	0.27561	0.393509	0.486664	0.68906	0.439856	0.551344	0.0847	7.9e-05	8.55e-05	8.63e-05	0.000182647	0.000105253	0.000152349	0.000213057	7.86e-05	0.370793	0.401301	0.405056	0.857268	0.494013	0.715062	1	0.368915
Carmil2	Carmil2	Stk10	Stk10	0	0	1.55241	1.82825	0.000119254	0.000182328	0.479191	0.244792	0	0	0.914746	0.447428	0.51788	0.341972	0.479191	0.244792	0.657699	0.848662	4.52e-05	3.57e-05	0.000119254	0.000182328	9.09e-05	0.000129964	8.75e-05	6.48e-05	0.247905	0.195801	0.654063	1	0.498552	0.712803	0.479904	0.355403
Carmil2	Carmil2	Rrp1b	Rrp1b	0	0	2.41401	2.39076	0.000146798	0.000181463	0.00673742	0.00146305	0	0	0.290783	0.777525	0.431211	0.688206	0.00673742	0.679431	0.562442	0.00146305	0.000115877	7.59e-05	6.09e-05	0.000119804	0.000146798	9.79e-05	9.68e-05	0.000181463	0.638571	0.418267	0.335606	0.660212	0.808969	0.539504	0.533442	1
Carmil2	Carmil2	Srsf4	Srsf4	0	0	0.81344	2.00437	9.15e-05	0.000181264	NA	0.21048	0	0	0.256541	0.21048	0.396068	0.485401	0.118489	0.401655	0.487692	0.447859	4.46e-05	0.000181264	7.5e-05	0.000119021	6.52e-05	8.42e-05	9.15e-05	8.74e-05	0.24605	1	0.413761	0.656617	0.359696	0.464516	0.504789	0.48217
Carmil2	Carmil2	Mtrf1	Mtrf1	0	0	0.98397	1.14607	0.000137429	0.000179209	NA	0.845523	0	0	0.551395	0.641845	0.595315	0.078107	0.404841	0.845523	0.580177	0.0803577	5.24e-05	7.26e-05	0.000137429	6.1e-05	6.27e-05	0.000179209	8.95e-05	4.07e-05	0.292396	0.405114	0.766864	0.340385	0.349871	1	0.499417	0.227109
Carmil2	Carmil2	Gstp2	Gstp2	0	0	1.92424	0.635525	0.000477152	0.000178947	0.549059	NA	0	0	0.655557	0.489161	0.338807	0.362136	0.288884	0.181916	0.549059	0.340597	0.000102229	0.00012653	0.000155309	0.000178947	0.000107309	0.000125701	0.000477152	0.000110462	0.214248	0.265178	0.325492	0.375031	0.224895	0.26344	1	0.231503
Carmil2	Carmil2	Dnmt1	Dnmt1	0	0	3.37705	2.30848	0.000177911	0.000178112	0.0188389	0.0278994	0	0	0.0859096	0.586577	0.0287426	0.0278994	0.0188389	0.462639	0.60569	0.193561	8.08e-05	5.49e-05	0.000153374	0.000178112	0.000177911	9.57e-05	6.31e-05	8.18e-05	0.453647	0.308233	0.86111	1	0.998871	0.537302	0.354271	0.459262
Carmil2	Carmil2	Hnrnph2	Hnrnph2	0	0	1.51808	1.49517	0.000171389	0.000177903	0.336277	0.0802575	0	0	0.360618	0.168657	0.365292	0.0882903	0.472557	0.0802575	0.336277	0.394126	8.02e-05	9.22e-05	0.000111427	0.000177903	8.58e-05	0.000149139	0.000171389	9.5e-05	0.450807	0.51826	0.626336	1	0.482285	0.838316	0.963385	0.533999
Carmil2	Carmil2	Ly6g6c	Ly6g6c	0	0	1.50584	1.03668	0.000254209	0.000177489	0.175863	0.402972	0	0	0.175863	0.624589	0.441616	0.442232	0.465772	0.402972	0.623204	0.807621	9.35e-05	0.000120502	0.000142766	0.000177489	9.94e-05	0.000160485	0.000254209	0.000114966	0.367808	0.474027	0.561609	0.698201	0.391017	0.631311	1	0.45225
Carmil2	Carmil2	Sfxn3	Sfxn3	0	0	2.17428	2.45632	0.000134746	0.000176219	0.0191881	0.0228755	0	0	0.0338754	0.306243	0.092245	0.204055	0.0191881	0.496955	0.253227	0.0228755	8.69e-05	0.000118698	0.000134746	0.00016115	0.000117278	0.000120971	8.94e-05	0.000176219	0.493136	0.673582	0.764651	0.914487	0.665524	0.686481	0.507323	1
Carmil2	Carmil2	Cfl2	Cfl2	0	0	1.23592	0.992141	0.000204871	0.00017525	0.636054	NA	0	0	0.2244	0.535388	0.48457	0.327717	0.52122	0.46	0.636054	0.455489	4.91e-05	0.000113698	0.000132255	0.00017525	8.84e-05	0.000157738	0.000204871	9.25e-05	0.239663	0.554974	0.645553	0.855416	0.431491	0.769938	1	0.451504
Carmil2	Carmil2	Dennd2d	Dennd2d	0	0	2.14891	1.4021	0.000175153	0.00017468	0.0660936	0.319509	0	0	0.247377	0.260397	0.191698	0.495948	0.0660936	0.319509	0.296957	0.480982	6.61e-05	5.68e-05	0.000175153	0.000159124	0.00017436	0.00017468	0.000128336	9.74e-05	0.377384	0.324288	1	0.908486	0.995473	0.9973	0.732708	0.556085
Carmil2	Carmil2	Ptk2b	Ptk2b	0	0	1.79381	2.40829	0.000103694	0.000172755	0.495114	0.121012	0	0	0.802279	0.743957	0.602001	0.855145	0.495114	0.350844	0.795873	0.121012	4.93e-05	6.99e-05	0.000101475	0.000104633	0.000103694	0.000135308	8.74e-05	0.000172755	0.285375	0.404619	0.587393	0.605673	0.600237	0.783236	0.505919	1
Carmil2	Carmil2	Tmed7	Tmed7	0	0	0.950421	1.30676	0.000146148	0.000170225	NA	0.117424	0	0	0.257249	0.117424	0.367538	0.354661	0.079668	0.426948	0.669108	0.222708	5.46e-05	0.000103201	0.000104159	0.000167305	8.23e-05	0.000170225	0.000146148	9.05e-05	0.320752	0.606262	0.61189	0.982846	0.483478	1	0.858558	0.531649
Carmil2	Carmil2	Kif5b	Kif5b	0	0	2.17816	2.75283	0.000110147	0.000169971	0.0847321	0.00848147	0	0	0.182831	0.0961187	0.69992	0.00848147	0.570635	0.788879	0.0847321	0.241119	1.34e-05	1.97e-05	5.98e-05	0.000169971	5.13e-05	6.33e-05	0.000110147	6.55e-05	0.078837	0.115902	0.351825	1	0.301816	0.372416	0.648034	0.38536
Carmil2	Carmil2	Ap1s1	Ap1s1	0	0	1.26197	1.04009	0.000148291	0.00016956	0.314242	0.338481	0	0	0.452574	0.436795	0.314242	0.485698	0.568761	0.338481	0.459596	0.370171	7.21e-05	0.000115525	0.00014366	0.00016956	0.000148291	0.00016821	0.000111177	9.12e-05	0.425218	0.681322	0.847252	1	0.874564	0.992038	0.655679	0.537863
Carmil2	Carmil2	Hp	Hp	0	0	1.22288	1.30147	0.00014145	0.000169171	0.388484	0.533951	0	0	0.388484	0.748298	0.481324	0.285638	0.103986	0.433535	0.729316	0.533951	0.000112178	0.000169171	0.000110554	0.000101616	5.94e-05	0.000109744	0.00014145	0.000140984	0.663104	1	0.653504	0.60067	0.351124	0.648716	0.836136	0.833382
Carmil2	Carmil2	H2afy	H2afy	0	0	1.11659	0.968897	0.000249337	0.000168735	0.652662	NA	0	0	0.389874	0.463982	0.361332	0.17732	0.419279	0.488952	0.652662	0.620374	7.68e-05	0.000168735	0.000163098	0.000116376	0.000138746	0.000162616	0.000249337	0.00013771	0.308017	0.676735	0.654127	0.466742	0.55646	0.652194	1	0.552305
Carmil2	Carmil2	Kat2b	Kat2b	0	0	1.88625	2.43661	0.000125319	0.000168532	0.172128	0.14025	0	0	0.69618	0.38447	0.261119	0.14025	0.172128	0.287997	0.719487	0.704896	4.06e-05	5.91e-05	3.85e-05	0.000168532	0.000122201	9.82e-05	0.000125319	5.11e-05	0.240904	0.350675	0.228443	1	0.725091	0.582679	0.743592	0.303207
Carmil2	Carmil2	C1qbp	C1qbp	0	0	1.64821	0.985628	0.000158955	0.000168038	0.152443	NA	0	0	0.152443	0.672371	0.399026	0.498022	0.446807	0.149758	0.303433	0.799428	0.000107879	8.39e-05	0.000150534	0.000168038	0.000110752	6.88e-05	0.000158955	0.000108629	0.641992	0.499292	0.895833	1	0.659089	0.409431	0.945947	0.646455
Carmil2	Carmil2	Idh1	Idh1	0	0	1.34569	1.30716	0.000209784	0.000167068	0.689013	0.569057	0	0	0.633662	0.6148	0.740886	0.436117	0.596717	0.396578	0.689013	0.569057	5.83e-05	8.37e-05	0.00015229	0.000120781	9.93e-05	8.76e-05	0.000209784	0.000167068	0.277905	0.398982	0.725937	0.57574	0.473344	0.417572	1	0.796381
Carmil2	Carmil2	Cnot11	Cnot11	0	0	2.02085	1.56308	0.00016683	0.00016701	0.26004	0.0782465	0	0	0.322356	0.337743	0.313074	0.375068	0.26004	0.0782465	0.28418	0.464645	2.83e-05	9.06e-05	0.0001574	0.00016701	0.00016683	0.000150093	8.63e-05	6.37e-05	0.169451	0.542482	0.942459	1	0.998922	0.898707	0.516736	0.381414
Carmil2	Carmil2	Rab21	Rab21	0	0	0.81418	1.07782	0.000107274	0.000166852	NA	0.186627	0	0	0.473765	0.313778	0.426262	0.18961	0.436873	0.186627	0.344172	0.598806	4.12e-05	0.000103633	0.000103864	0.000166852	8.28e-05	0.000152413	0.000107274	8.22e-05	0.246925	0.621107	0.622492	1	0.496248	0.913462	0.642929	0.492652
Carmil2	Carmil2	Cryab	Cryab	0	0	5.31986	1.33384	0.000477383	0.000166578	0.0568202	0.285915	0	0	0.36545	0.413814	0.0568202	0.285915	0.313319	0.359943	0.435534	0.55334	9.87e-05	0.000129264	0.000174794	0.000166578	0.000477383	0.000107509	0.000477016	9.68e-05	0.206752	0.270776	0.36615	0.34894	1	0.225205	0.999231	0.202772
Carmil2	Carmil2	Ifngr1	Ifngr1	0	0	1.30729	1.43715	0.000127781	0.000166561	0.458723	0.541155	0	0	0.365075	0.223505	0.383835	0.561616	0.669801	0.542312	0.458723	0.541155	3.78e-05	4.77e-05	6.5e-05	0.000166561	0.000116594	8.9e-05	0.000127781	0.000130929	0.226944	0.286382	0.390247	1	0.700008	0.534339	0.767172	0.786072
Carmil2	Carmil2	Znf787	Znf787	0	0	1.0944	1.14086	0.000165262	0.000166119	0.475578	0.644261	0	0	0.475578	0.486764	0.655242	0.406886	0.360497	0.644261	0.452419	0.655826	9.18e-05	0.000114165	0.000165262	0.000160525	7.1e-05	0.000166119	0.000137497	0.000140819	0.552616	0.687248	0.994841	0.966325	0.427404	1	0.827702	0.8477
Carmil2	Carmil2	Vezf1	Vezf1	0	0	4.93157	1.4986	0.000300857	0.000165055	3.26e-05	0.35117	0	0	3.26e-05	0.220672	0.490138	0.35117	0.00943423	0.451951	0.412286	0.509709	0.000300857	6.41e-05	9.37e-05	0.000165055	0.000198785	0.000164831	0.000194812	0.000107877	1	0.213058	0.311444	0.548616	0.660729	0.547872	0.647524	0.358566
Carmil2	Carmil2	Smc2	Smc2	0	0	2.59809	2.11395	0.00012107	0.000164971	0.0454674	0.0704625	0	0	0.271042	0.91735	0.0454674	0.0704625	0.456817	0.0724664	0.447566	0.104614	0.000103478	6.38e-05	0.00012107	0.000164971	7.18e-05	0.000162772	3.77e-05	0.000102891	0.62725	0.386735	0.733887	1	0.435228	0.98667	0.228525	0.623691
Carmil2	Carmil2	Myoz1	Myoz1	0	0	1.77168	1.42453	0.000155756	0.00016339	0.365956	0.320193	0	0	0.244543	0.601653	0.476804	0.320193	0.579764	0.335985	0.365956	0.474757	4.9e-05	7.03e-05	0.000118629	0.00016339	0.000155756	8.89e-05	0.000110481	0.000104944	0.299896	0.430259	0.726048	1	0.953277	0.544097	0.67618	0.642291
Carmil2	Carmil2	Pnp	Pnp	0	0	1.55089	1.29505	0.000187421	0.000162955	0.689754	0.71482	0	0	0.131656	0.52628	0.146686	0.101334	0.863336	0.237942	0.689754	0.71482	3.65e-05	9.41e-05	6.21e-05	9.94e-05	0.000102397	8.01e-05	0.000187421	0.000162955	0.194749	0.502078	0.33134	0.530357	0.546348	0.42738	1	0.86946
Carmil2	Carmil2	Psmc6	Psmc6	0	0	1.51032	1.30373	0.000174559	0.000162582	0.470777	0.68789	0	0	0.470777	0.716064	0.652191	0.0823421	0.847423	0.767594	0.578984	0.68789	0.000110138	8.55e-05	0.000164136	9.85e-05	0.000119433	0.000162582	0.000174559	0.000147728	0.63095	0.489806	0.94029	0.564279	0.684198	0.931387	1	0.846293
Carmil2	Carmil2	Flnb	Flnb	0	0	0.971175	2.9533	4.48e-05	0.000161708	NA	0.103894	0	0	0.184677	0.0372214	0.831233	0.103894	0.00325207	0.769694	0.953652	0.130101	5.7e-06	4.02e-06	4.27e-05	0.000161708	4.14e-06	3.69e-05	4.48e-05	1.51e-05	0.0352487	0.0248596	0.264056	1	0.0256017	0.228189	0.277043	0.0933782
Carmil2	Carmil2	Glo1	Glo1	0	0	1.10135	1.11172	0.000125359	0.000161658	0.394211	0.423889	0	0	0.589172	0.564861	0.746809	0.289958	0.394211	0.443173	0.400341	0.423889	7.51e-05	0.000110573	0.000125359	0.000149113	0.000124856	0.000161658	0.000123829	0.000123305	0.464561	0.683993	0.775458	0.922398	0.772347	1	0.765994	0.762752
Carmil2	Carmil2	Prkca	Prkca	0	0	3.25539	2.30762	0.000171077	0.000159474	0.00239009	0.0769361	0	0	0.363904	0.267019	0.00239009	0.274101	0.256549	0.0769361	0.254647	0.552716	4.32e-05	3.01e-05	0.000171077	0.000141123	9.97e-05	0.000159474	0.000124948	8.8e-05	0.252518	0.175944	1	0.824909	0.582779	0.932177	0.730361	0.514388
Carmil2	Carmil2	Rad23b	Rad23b	0	0	1.40454	0.838814	0.000207715	0.000159085	0.584817	NA	0	0	0.323529	0.604647	0.428019	0.49802	0.465696	0.456193	0.584817	0.278767	6.31e-05	0.000101033	0.00011088	0.000159085	0.000114964	0.000132198	0.000207715	0.000106052	0.303782	0.486402	0.533808	0.765881	0.55347	0.636439	1	0.510565
Carmil2	Carmil2	Tmed9	Tmed9	0	0	1.64445	0.835446	0.000213164	0.000158598	0.214151	NA	0	0	0.438268	0.677305	0.214151	0.19911	0.335817	0.3618	0.271929	0.367249	0.000133377	0.000110102	0.000213164	0.000132308	0.000121948	0.000158598	0.000202406	0.000109465	0.625701	0.516513	1	0.620686	0.572085	0.744019	0.949532	0.513525
Carmil2	Carmil2	Mdh1	Mdh1	0	0	1.04996	1.16406	0.000111381	0.00015773	0.387548	0.208132	0	0	0.294041	0.280324	0.202709	0.440687	0.387548	0.208132	0.298179	0.359683	6.09e-05	9.11e-05	8.24e-05	0.000105625	0.000110897	0.00015773	0.000111381	0.000110516	0.386103	0.577569	0.522412	0.669657	0.703081	1	0.70615	0.700666
Carmil2	Carmil2	Exosc10	Exosc10	0	0	1.95381	1.0777	0.000194714	0.000157409	0.407094	0.885262	0	0	0.407094	0.885262	0.648006	0.261739	0.588129	0.0854631	0.0376508	0.732052	0.000194714	0.000157409	0.000149339	0.000156862	0.000129914	9.58e-05	5.31e-05	0.000137871	1	0.808411	0.766966	0.805602	0.667204	0.492004	0.272708	0.708069
Carmil2	Carmil2	Aurkb	Aurkb	0	0	1.72938	1.16815	0.000162496	0.000157275	0.371467	0.585604	0	0	0.466587	0.404325	0.371467	0.585604	0.685697	0.641951	0.3103	0.61917	3.94e-05	5.32e-05	0.000162496	0.000157275	8.36e-05	0.000131555	6.15e-05	7.48e-05	0.242468	0.327393	1	0.96787	0.514474	0.809589	0.378471	0.460319
Carmil2	Carmil2	Hsph1	Hsph1	0	0	3.13174	2.66868	0.000165127	0.000156872	0.0072035	0.0260896	0	0	0.0266019	0.130944	0.134751	0.170484	0.0072035	0.204982	0.556912	0.0260896	0.000109633	8.7e-05	0.000133289	0.000156872	0.000165127	0.000137857	0.000107387	0.000136707	0.663931	0.526867	0.807191	0.950008	1	0.834854	0.65033	0.82789
Carmil2	Carmil2	Sec23b	Sec23b	0	0	1.4254	1.30864	0.000126492	0.000156072	0.473747	0.429945	0	0	0.525024	0.2919	0.473747	0.537347	0.554469	0.491049	0.635865	0.429945	4.87e-05	5.5e-05	0.000126492	0.000156072	7.71e-05	7.46e-05	8.61e-05	0.000104541	0.312035	0.352401	0.810472	1	0.494003	0.477985	0.551668	0.669825
Carmil2	Carmil2	Iars	Iars	0	0	1.29358	1.22857	0.000155707	0.000154653	0.518665	0.652846	0	0	0.825373	0.944762	0.915915	0.792879	0.518665	0.446283	0.653335	0.652846	0.000100575	0.000111323	0.000133015	0.000151724	0.000155707	7.79e-05	9.7e-05	0.000154653	0.645925	0.714952	0.854265	0.97442	1	0.500299	0.622965	0.993231
Carmil2	Carmil2	Sdr9c7	Sdr9c7	0	0	1.74934	1.23185	0.000203914	0.000154529	0.528815	0.301524	0	0	0.385761	0.728447	0.194781	0.512681	0.469956	0.301524	0.528815	0.504726	4.25e-05	9.95e-05	6.78e-05	0.000124883	5.94e-05	0.000154529	0.000203914	8.35e-05	0.208421	0.487951	0.332493	0.61243	0.291299	0.757815	1	0.409486
Carmil2	Carmil2	Pcyox1	Pcyox1	0	0	2.14425	1.3126	0.000248805	0.00015376	0.227273	0.0938646	0	0	0.227273	0.27158	0.492862	0.552267	0.339874	0.0938646	0.360562	0.254095	8.39e-05	0.000128089	0.00011517	0.000123612	8.78e-05	0.00015376	0.000248805	9.52e-05	0.337212	0.514817	0.462893	0.496823	0.352887	0.617994	1	0.382629
Carmil2	Carmil2	Keap1	Keap1	0	0	2.61144	2.14375	0.000166582	0.000153425	0.167027	0.0619817	0	0	0.439196	0.518738	0.203893	0.341321	0.167027	0.0619817	0.459258	0.223949	3.57e-05	4.51e-05	0.000166582	0.000102163	0.000150521	0.000153425	6.57e-05	6.88e-05	0.214309	0.270738	1	0.61329	0.903585	0.921018	0.3944	0.41301
Carmil2	Carmil2	Asah1	Asah1	0	0	1.80277	1.17292	0.000246077	0.00015301	0.446988	0.561221	0	0	0.464719	0.921451	0.677627	0.611887	0.831132	0.716253	0.446988	0.561221	3.51e-05	0.000105524	7.57e-05	0.00015301	0.000112648	8.11e-05	0.000246077	0.000127303	0.142638	0.428825	0.307627	0.621797	0.457775	0.329572	1	0.51733
Carmil2	Carmil2	Gspt1	Gspt1	0	0	1.47055	1.47375	0.000150739	0.000152841	0.401343	0.346394	0	0	0.639163	0.547337	0.560626	0.341495	0.401343	0.57963	0.794154	0.346394	4.68e-05	0.00013778	0.000150739	8.13e-05	0.000147345	0.000148328	0.000135315	0.000152841	0.306201	0.90146	0.986247	0.531925	0.964041	0.970473	0.885332	1
Carmil2	Carmil2	Rorc	Rorc	0	0	1.01868	1.59836	7.79e-05	0.000152105	0.635925	0.582707	0	0	0.635925	0.582707	0.201871	0.512399	0.137939	0.638545	0.297352	0.444267	7.79e-05	0.000152105	6.46e-05	7.66e-05	5.7e-05	0.000111873	6.24e-05	5.21e-05	0.512146	1	0.424707	0.503599	0.374741	0.735499	0.410243	0.342527
Carmil2	Carmil2	Fh	Fh	0	0	0.937655	1.38645	0.000123794	0.000151534	NA	0.255899	0	0	0.617146	0.36016	0.648375	0.0891643	0.263487	0.741731	0.277057	0.255899	6.77e-05	0.000113707	0.000123794	8.74e-05	5.77e-05	0.00011888	8.99e-05	0.000151534	0.446764	0.750373	0.816939	0.576768	0.380773	0.78451	0.593266	1
Carmil2	Carmil2	Eno3	Eno3	0	0	3.91042	0.982016	0.000556504	0.000150588	0.384803	NA	0	0	0.745122	0.69018	0.162859	0.566259	0.384803	0.623085	0.310103	0.125654	8.38e-05	0.000140746	5.95e-05	0.000150588	0.000556504	0.000122071	7.13e-05	4.93e-05	0.150583	0.252911	0.106917	0.270596	1	0.219353	0.128121	0.0885888
Carmil2	Carmil2	Copb1	Copb1	0	0	2.28295	2.25152	0.000121578	0.00014965	0.136588	0.17075	0	0	0.136588	0.647369	0.318461	0.0676489	0.542193	0.248755	0.366948	0.17075	8.37e-05	7.16e-05	0.000121578	3.98e-05	7.81e-05	0.00014965	0.000101815	0.000133019	0.559305	0.47845	0.812416	0.265954	0.521884	1	0.680354	0.888867
Carmil2	Carmil2	Larp4b	Larp4b	0	0	3.42106	1.18864	0.000224646	0.000149194	0.00356375	0.396673	0	0	0.00356375	0.830233	0.156467	0.607068	0.304959	0.396673	0.495905	0.281933	0.000189601	7.63e-05	0.000224646	0.000149194	0.000122816	0.000144221	6.2e-05	5.56e-05	0.843999	0.339645	1	0.664129	0.546709	0.641992	0.27599	0.247501
Carmil2	Carmil2	Prdx4	Prdx4	0	0	2.32237	1.32234	0.00013132	0.000148421	0.130312	0.330976	0	0	0.130312	0.429009	0.341331	0.368691	0.394123	0.352721	0.253609	0.330976	0.000126054	8.65e-05	8.03e-05	0.000134558	0.00013132	0.000148421	8.48e-05	9.42e-05	0.8493	0.582802	0.541029	0.906597	0.88478	1	0.571348	0.634681
Carmil2	Carmil2	Capn1	Capn1	0	0	6.4034	1.64452	0.000471355	0.000148391	0.0507724	0.178859	0	0	0.421023	0.450904	0.0507724	0.178859	0.772446	0.433857	0.0549377	0.721613	2.49e-05	4.05e-05	0.00015245	0.000148391	7.48e-05	0.000106114	0.000471355	4.44e-05	0.0528264	0.0859225	0.323429	0.314818	0.158691	0.225125	1	0.0941965
Carmil2	Carmil2	Arhgef18	Arhgef18	0	0	5.10596	4.66349	0.000150087	0.000148185	2.86e-05	0.023803	1	0	0.165695	0.252702	2.86e-05	0.023803	0.0193591	0.524482	0.23863	0.211583	1.86e-05	1.98e-05	0.000150087	0.000148185	7.79e-05	3.1e-05	2.75e-05	3.15e-05	0.123928	0.131923	1	0.987327	0.519032	0.206547	0.183227	0.209878
Carmil2	Carmil2	Prdx2	Prdx2	0	0	2.83606	0.779215	0.000544262	0.000147704	0.586	NA	0	0	0.236561	0.282321	0.303202	0.514019	0.39688	0.319745	0.586	0.461051	5.64e-05	7.19e-05	0.000148617	0.000147704	6.78e-05	8.55e-05	0.000544262	0.000113392	0.103627	0.132105	0.273062	0.271384	0.124572	0.157093	1	0.208341
Carmil2	Carmil2	Parp9	Parp9	0	0	6.26179	4.23865	0.000195076	0.000147453	0.000512481	0.00104631	1	0	0.273275	0.629516	0.000512481	0.0679574	0.0018124	0.00226039	0.083646	0.00104631	1.59e-05	2.9e-05	0.000158219	0.000147453	0.000195076	0.000137909	0.00010744	8.38e-05	0.0815067	0.14866	0.811063	0.755875	1	0.70695	0.55076	0.429576
Carmil2	Carmil2	mFLJ00002	mFLJ00002	0	0	2.76939	2.54161	8.52e-05	0.000147284	0.333664	0.24843	0	0	0.292431	0.416034	0.656099	0.24843	0.333664	0.798096	0.635497	0.446674	1.23e-05	2.44e-05	5.27e-05	0.000147284	8.52e-05	5.37e-05	6.09e-05	9.96e-05	0.0835121	0.165666	0.357812	1	0.578474	0.364602	0.413487	0.676245
Carmil2	Carmil2	Gla	Gla	0	0	0.941278	0.996896	0.000115248	0.000147081	NA	NA	0	0	0.536685	0.414099	0.738015	0.559316	0.454224	0.560043	0.309401	0.192998	4.85e-05	5.53e-05	0.000101398	0.000147081	8.52e-05	0.000132752	0.000115248	9.38e-05	0.32975	0.375983	0.689402	1	0.579273	0.902577	0.783568	0.637744
Carmil2	Carmil2	Mapk13	Mapk13	0	0	1.07438	1.50041	0.000123698	0.000145753	0.722282	0.323638	0	0	0.722282	0.323638	0.765848	0.402714	0.266155	0.516249	0.24833	0.395787	7.26e-05	0.000145753	0.000123698	7.41e-05	5.72e-05	0.00010341	8.32e-05	6.73e-05	0.498103	1	0.848682	0.508394	0.392445	0.709488	0.570829	0.46174
Carmil2	Carmil2	Pdlim1	Pdlim1	0	0	1.61953	1.11139	0.000163303	0.000145674	0.154746	0.375077	0	0	0.367575	0.239615	0.154746	0.838546	0.260255	0.375077	0.569591	0.240157	4.54e-05	5.15e-05	0.000163303	0.000145674	0.000106821	0.000130807	7.08e-05	8.4e-05	0.278011	0.315365	1	0.892047	0.654128	0.801008	0.43355	0.514381
Carmil2	Carmil2	Lonp1	Lonp1	0	0	1.26715	1.97696	0.000107948	0.000143603	0.413067	0.0353977	0	0	0.645637	0.241148	0.236437	0.167452	0.413067	0.69831	0.466823	0.0353977	4.15e-05	0.000100257	5.25e-05	6.59e-05	9.37e-05	8.68e-05	0.000107948	0.000143603	0.288991	0.698154	0.365591	0.458904	0.652493	0.604444	0.751711	1
Carmil2	Carmil2	Acaa2	Acaa2	0	0	1.08886	0.909901	0.000142446	0.0001436	0.428817	NA	0	0	0.0773193	0.218694	0.295554	0.215256	0.428817	0.517176	0.442293	0.625771	3.33e-05	5.37e-05	7.74e-05	0.000126803	0.000142446	0.0001436	0.000102102	7.78e-05	0.231894	0.373955	0.538997	0.883029	0.991964	1	0.711017	0.541783
Carmil2	Carmil2	Vat1	Vat1	0	0	1.94492	1.13875	0.000190129	0.000141678	0.259325	0.748157	0	0	0.331224	0.486688	0.259325	0.815333	0.504285	0.73537	0.366726	0.748157	7.16e-05	8.42e-05	0.000190129	0.000141678	6e-05	9.57e-05	9.18e-05	0.000112477	0.376586	0.442857	1	0.745168	0.315575	0.503342	0.48283	0.591583
Carmil2	Carmil2	Nampt	Nampt	0	0	1.04871	1.92807	7.52e-05	0.000140581	0.846951	0.261661	0	0	0.595668	0.261661	0.197672	0.533537	0.846951	0.526057	0.480329	0.320681	3.18e-05	0.000103634	4.12e-05	5.78e-05	6.96e-05	0.000140581	7.52e-05	4.05e-05	0.226204	0.737184	0.293069	0.411151	0.495088	1	0.534923	0.28809
Carmil2	Carmil2	Adar	Adar	0	0	6.91374	2.26284	0.000302015	0.00014049	0.0118402	0.211809	1	0	0.785117	0.405577	0.0118402	0.211809	0.0655727	0.584684	0.564852	0.642049	2.96e-05	2.85e-05	0.000302015	0.00014049	0.000161525	6.33e-05	6.38e-05	5.79e-05	0.0980084	0.0943662	1	0.465176	0.534824	0.209592	0.211248	0.191712
Carmil2	Carmil2	Rfc3	Rfc3	0	0	1.16823	1.2819	0.000130166	0.000140407	0.474024	0.351892	0	0	0.729069	0.774016	0.754904	0.407221	0.80498	0.791952	0.474024	0.351892	8.1e-05	0.000109748	0.000125612	0.000112781	9.72e-05	0.000140407	0.000130166	0.000131892	0.576894	0.781642	0.894628	0.803243	0.692273	1	0.927062	0.939355
Carmil2	Carmil2	Kif21b	Kif21b	0	0	1.30402	1.77496	8.11e-05	0.000140348	0.812832	0.347102	0	0	0.701296	0.0824883	0.812832	0.347102	0.819823	0.501927	0.876908	0.151544	2.67e-05	1.46e-05	8.11e-05	0.000140348	5.55e-05	4.52e-05	6.99e-05	1.72e-05	0.190241	0.104027	0.577849	1	0.395446	0.322057	0.498048	0.122553
Carmil2	Carmil2	Usp7	Usp7	0	0	3.03088	3.02635	9.97e-05	0.000138989	0.0255546	0.00102816	0	0	0.479701	0.579683	0.140725	0.00102816	0.0255546	0.341274	0.0869236	0.0211076	3.64e-05	3.62e-05	7.42e-05	0.000138989	9.97e-05	6.98e-05	8.13e-05	7.56e-05	0.261891	0.260452	0.533855	1	0.717323	0.502198	0.584938	0.543928
Carmil2	Carmil2	Aga	Aga	0	0	3.16301	1.08958	0.000337508	0.000138782	0.294251	0.825633	0	0	0.239743	0.456804	0.386046	0.825633	0.231526	0.365166	0.294251	0.586926	3.62e-05	7.21e-05	0.00014593	0.000138782	7.34e-05	7.39e-05	0.000337508	7.81e-05	0.107257	0.213625	0.432375	0.411196	0.217476	0.218958	1	0.231402
Carmil2	Carmil2	Ky	Ky	0	0	0.645441	1.36797	5.69e-05	0.000137203	NA	0.584135	0	0	0.722174	0.702266	0.360648	0.584135	0.343571	0.279918	0.144088	0.625115	3.56e-05	0.000110785	5.69e-05	0.000137203	4.63e-05	5.51e-05	4.5e-05	9.86e-05	0.25947	0.807453	0.414714	1	0.337456	0.401595	0.327981	0.718643
Carmil2	Carmil2	Uqcrc2	Uqcrc2	0	0	0.949909	1.07032	9.78e-05	0.000136533	NA	0.677631	0	0	0.451232	0.481635	0.619537	0.677631	0.445696	0.683762	0.468824	0.442664	3.95e-05	5.29e-05	9.78e-05	0.000136533	6.5e-05	9.7e-05	7.12e-05	8.7e-05	0.289307	0.387452	0.71631	1	0.476075	0.710451	0.521486	0.637209
Carmil2	Carmil2	Rcc1	Rcc1	0	0	2.14097	1.39453	0.000140193	0.000136485	0.0569305	0.363717	0	0	0.0569305	0.700274	0.280834	0.196066	0.514717	0.544783	0.417455	0.363717	0.000140193	0.000105473	5.23e-05	0.000104636	7.58e-05	0.000134958	0.000127396	0.000136485	1	0.752341	0.373057	0.746371	0.540683	0.962659	0.908719	0.973551
Carmil2	Carmil2	Pml	Pml	0	0	2.27999	1.48185	0.000150786	0.000136345	0.111407	0.140874	0	0	0.192102	0.28578	0.221941	0.262455	0.111407	0.140874	0.43301	0.315961	6.35e-05	9.95e-05	6.12e-05	0.000136345	0.000150786	0.000119057	8.08e-05	5.46e-05	0.421127	0.659876	0.405873	0.904229	1	0.789576	0.535859	0.362103
Carmil2	Carmil2	Psme1	Psme1	0	0	1.54352	1.58815	0.000114053	0.000135769	0.269326	0.185409	0	0	0.269326	0.47074	0.410119	0.385386	0.421027	0.500676	0.7582	0.185409	8.34e-05	7.68e-05	7.05e-05	0.000135769	0.000114053	0.000118507	0.000108583	0.000125411	0.614279	0.565667	0.519264	1	0.840052	0.872858	0.799763	0.923709
Carmil2	Carmil2	Psmd12	Psmd12	0	0	0.925405	1.50071	0.000121249	0.000134988	NA	0.29661	0	0	0.614419	0.29661	0.408851	0.0917954	0.249373	0.644891	0.690166	0.357303	4.26e-05	0.000134988	8.16e-05	5.92e-05	5.77e-05	9.33e-05	0.000121249	4.19e-05	0.315584	1	0.604498	0.438558	0.427445	0.691173	0.898221	0.310398
Carmil2	Carmil2	Mprip	Mprip	0	0	1.1453	2.32886	5.33e-05	0.00013489	0.807558	0.373571	0	0	0.0943029	0.202187	0.651421	0.373571	0.0617028	0.844874	0.807558	0.380113	6.13e-06	1.26e-05	3.39e-05	0.00013489	8.97e-06	6.11e-05	5.33e-05	1.52e-05	0.0454444	0.0934094	0.251316	1	0.0664986	0.452962	0.395137	0.112684
Carmil2	Carmil2	Uchl4	Uchl4	0	0	1.03587	0.885298	0.000113769	0.000134688	0.293005	NA	0	0	0.561525	0.344952	0.293005	0.143314	0.302199	0.520348	0.188234	0.598262	4.2e-05	8.56e-05	0.000113769	0.000134688	6.51e-05	0.000106158	0.000111215	9.76e-05	0.311832	0.635543	0.844685	1	0.483339	0.788177	0.825723	0.724638
Carmil2	Carmil2	2700060E02Rik	2700060E02Rik	0	0	2.08453	1.61556	0.000112991	0.000134536	0.0669638	0.374948	0	0	0.0669638	0.385131	0.631673	0.365088	0.365666	0.811588	0.590494	0.374948	0.000112991	0.000134536	8.93e-05	0.00011678	7.71e-05	0.000102819	6.69e-05	0.000111642	0.839857	1	0.663763	0.86802	0.573081	0.764249	0.497265	0.82983
Carmil2	Carmil2	Pitrm1	Pitrm1	0	0	2.21726	2.04303	0.000110006	0.000134233	0.210652	0.220568	0	0	0.0923053	0.0525011	0.406644	0.45441	0.210652	0.220568	0.651606	0.17094	1.6e-05	1.57e-05	8.04e-05	9.93e-05	0.000110006	0.000134233	4.23e-05	1.9e-05	0.119196	0.116961	0.598959	0.739758	0.819515	1	0.315124	0.141545
Carmil2	Carmil2	Itgb2	Itgb2	0	0	3.8436	1.22448	0.000252172	0.00013228	0.0329762	0.693267	0	0	0.706437	0.844428	0.0329762	0.693267	0.553101	0.114995	0.377575	0.619033	4.93e-05	7.9e-05	0.000252172	0.00013228	8.45e-05	7.09e-05	9.03e-05	7.15e-05	0.195501	0.313278	1	0.524563	0.335089	0.281157	0.358089	0.283537
Carmil2	Carmil2	Sqrdl	Sqrdl	0	0	2.8172	0.999352	0.000376909	0.000132058	0.196549	NA	0	0	0.196549	0.275464	0.574415	0.491267	0.173934	0.135585	0.398356	0.131578	8.26e-05	0.000103084	0.000122359	0.000132058	6.73e-05	0.000112993	0.000376909	6.32e-05	0.219151	0.273498	0.324638	0.350371	0.178558	0.299789	1	0.16768
Carmil2	Carmil2	Napa	Napa	0	0	1.01044	1.45039	9.84e-05	0.000131483	0.743207	0.421363	0	0	0.53606	0.421363	0.743207	0.438246	0.552905	0.528074	0.329491	0.420346	3.8e-05	7.21e-05	9.84e-05	7.76e-05	6.27e-05	0.000131483	5.42e-05	5.23e-05	0.289011	0.54836	0.748386	0.59019	0.476868	1	0.412221	0.39777
Carmil2	Carmil2	Prpf4	Prpf4	0	0	1.45775	2.52583	7.13e-05	0.000131272	0.370935	0.0570554	0	0	0.370935	0.0570554	0.464017	0.581145	0.169949	0.440672	0.780454	0.685616	4.73e-05	0.000131272	7.13e-05	9.31e-05	3.02e-05	4.57e-05	5.96e-05	6.66e-05	0.360321	1	0.543147	0.709214	0.230057	0.348132	0.454019	0.507344
Carmil2	Carmil2	Exosc9	Exosc9	0	0	1.49136	2.17183	0.000108519	0.000131083	0.316855	0.0886036	0	0	0.623208	0.0886036	0.269796	0.526726	0.624922	0.326276	0.316855	0.606868	8.7e-05	0.000131083	0.00010098	0.000100616	0.000108519	0.000103753	0.000108367	7.93e-05	0.663702	1	0.770352	0.767575	0.827865	0.791506	0.826705	0.60496
Carmil2	Carmil2	Got2	Got2	0	0	3.78009	1.53354	0.000359018	0.000130869	0.301534	0.509781	0	0	0.505113	0.509781	0.773305	0.262591	0.301534	0.48711	0.707084	0.794243	0.00011161	0.000130869	0.000112191	6.91e-05	0.000359018	6.75e-05	0.000141207	9.81e-05	0.310876	0.364519	0.312494	0.192469	1	0.188013	0.393315	0.273245
Carmil2	Carmil2	Idh3b	Idh3b	0	0	0.917625	0.638929	0.000140208	0.000130833	NA	NA	0	0	0.0665952	0.0155415	0.153462	0.20915	0.55848	0.683148	0.443212	0.422287	3.4e-05	4.73e-05	7.16e-05	0.000106489	0.000140208	0.000130833	0.000130505	0.000102128	0.242497	0.337356	0.51067	0.759507	1	0.933135	0.930796	0.728404
Carmil2	Carmil2	Glul	Glul	0	0	0.785052	0.748177	0.00010477	0.000130553	NA	NA	0	0	0.131433	0.236923	0.44685	0.195291	0.466717	0.342081	0.322376	0.0966141	3.93e-05	6.22e-05	0.00010477	0.000130553	8.73e-05	8.08e-05	7.05e-05	6.9e-05	0.301027	0.476435	0.802509	1	0.668694	0.618906	0.540011	0.528521
Carmil2	Carmil2	Dync1i2	Dync1i2	0	0	1.40293	1.18136	0.000164367	0.000130409	0.5993	0.364366	0	0	0.5993	0.517568	0.679601	0.429701	0.375969	0.364366	0.814561	0.389357	0.000107977	9.44e-05	0.000116405	0.000107038	7.14e-05	0.000130409	0.000164367	6.9e-05	0.656926	0.574325	0.708202	0.651213	0.434394	0.793401	1	0.419792
Carmil2	Carmil2	Ahsa1	Ahsa1	0	0	1.67025	1.73169	0.000114994	0.000130098	0.297156	0.155308	0	0	0.297156	0.514206	0.652899	0.240249	0.420605	0.155308	0.414499	0.459599	5.03e-05	6.03e-05	8.22e-05	0.000122132	5.98e-05	0.000130098	0.000114994	5.87e-05	0.386632	0.463497	0.631831	0.938769	0.459653	1	0.883903	0.451198
Carmil2	Carmil2	Ckmt1	Ckmt1	0	0	1.5842	0.769152	0.000253265	0.000129933	0.621238	NA	0	0	0.141426	0.201136	0.593352	0.771772	0.467411	0.234897	0.621238	0.0554343	3.59e-05	4.46e-05	0.000113607	0.000129933	7.77e-05	7.46e-05	0.000253265	4.81e-05	0.141749	0.1761	0.44857	0.513032	0.306793	0.294553	1	0.18992
Carmil2	Carmil2	Prmt5	Prmt5	0	0	2.39733	1.77497	0.000128776	0.000129491	0.0544504	0.10717	0	0	0.191167	0.498665	0.0544504	0.511561	0.247138	0.10717	0.635037	0.511522	1.84e-05	4.46e-05	0.000128776	6.65e-05	8.11e-05	0.000129491	5.38e-05	4.73e-05	0.142095	0.344425	0.994478	0.513549	0.626298	1	0.415473	0.365276
Carmil2	Carmil2	Myo1d	Myo1d	0	0	1.90394	0.931131	0.000155665	0.000129043	0.572203	NA	0	0	0.428644	0.0570443	0.114522	0.731237	0.572203	0.840856	0.103788	0.0556242	2.28e-05	2.26e-05	2.69e-05	0.000103293	0.000155665	0.000129043	2.79e-05	1.62e-05	0.146468	0.145184	0.172807	0.66356	1	0.828979	0.179231	0.10407
Carmil2	Carmil2	Mrpl10	Mrpl10	0	0	1.2856	1.62425	0.000106578	0.000129001	0.22657	0.296874	0	0	0.431446	0.468307	0.216244	0.296874	0.254167	0.490047	0.22657	0.714213	4.75e-05	9.33e-05	6.7e-05	0.000129001	6.15e-05	7.73e-05	0.000106578	7.63e-05	0.368214	0.72325	0.519376	1	0.47674	0.59922	0.82618	0.591468
Carmil2	Carmil2	Kcnab2	Kcnab2	0	0	3.33778	1.48212	0.000237404	0.000128515	0.172923	0.3563	0	0	0.503988	0.3563	0.448247	0.209913	0.172923	0.512624	0.67416	0.642415	8.58e-05	0.000113894	0.000151917	0.00010076	0.000237404	0.000128515	7.84e-05	0.00010148	0.361409	0.479748	0.639909	0.424424	1	0.541335	0.330239	0.427457
Carmil2	Carmil2	Akr1b7	Akr1b7	0	0	1.05874	1.12645	8.81e-05	0.000127973	0.208365	0.124394	0	0	0.454375	0.424525	0.367199	0.350579	0.171461	0.395379	0.208365	0.124394	4.26e-05	5.32e-05	6.41e-05	0.000127973	3.7e-05	8.2e-05	8.81e-05	8.73e-05	0.332883	0.415713	0.500887	1	0.289123	0.64076	0.688426	0.682175
Carmil2	Carmil2	Me2	Me2	0	0	1.04011	0.440916	0.000241442	0.000127858	0.892971	NA	0	0	0.0737858	0.0304218	0.00938057	0.0299907	0.892971	0.312614	0.251932	0.279113	3.29e-05	3.52e-05	6.8e-05	7.02e-05	0.000241442	0.000127858	0.000120967	7.96e-05	0.136265	0.145791	0.281641	0.290753	1	0.52956	0.501019	0.329686
Carmil2	Carmil2	Araf	Araf	0	0	2.23164	0.877635	0.000255983	0.000127452	0.0382184	NA	0	0	0.491849	0.541199	0.0803447	0.242375	0.0382184	0.212116	0.470956	0.386401	7.16e-05	9.64e-05	0.000151432	0.000127452	0.000255983	0.000109003	0.000186917	8.5e-05	0.279706	0.376588	0.591571	0.497892	1	0.425821	0.730193	0.332053
Carmil2	Carmil2	Cmpk1	Cmpk1	0	0	1.63322	0.921795	0.000206009	0.000127096	0.440024	NA	0	0	0.667885	0.33027	0.468364	0.673005	0.725879	0.646325	0.440024	0.576836	7.61e-05	9.02e-05	9.05e-05	0.000127096	8.61e-05	9.55e-05	0.000206009	8.54e-05	0.369401	0.437845	0.439301	0.616944	0.417943	0.463572	1	0.414545
Carmil2	Carmil2	Acat2	Acat2	0	0	1.13844	1.16749	9.93e-05	0.000127057	0.275719	0.375821	0	0	0.628579	0.431691	0.334344	0.55781	0.275719	0.375821	0.568643	0.231933	5.49e-05	9.16e-05	9.93e-05	9.99e-05	8.87e-05	0.000127057	9.69e-05	7.96e-05	0.43209	0.720936	0.781539	0.786261	0.698112	1	0.76265	0.62649
Carmil2	Carmil2	Mcm4	Mcm4	0	0	2.44487	1.57703	0.000125531	0.000127003	0.0390244	0.312849	0	0	0.225181	0.408273	0.659714	0.312849	0.0390244	0.506578	0.31275	0.734997	5.82e-05	5.16e-05	7.98e-05	0.000127003	0.000125531	6.2e-05	4.05e-05	5.2e-05	0.458257	0.40629	0.628332	1	0.98841	0.488177	0.31889	0.409439
Carmil2	Carmil2	Rapgef6	Rapgef6	1	0	12.4314	4.10935	0.000255527	0.000126861	5.67e-07	0.00132585	2	0	0.324784	0.40615	4.73e-06	0.00132585	5.67e-07	0.00154727	0.21106	0.0727347	9.68e-06	2.23e-05	0.000255527	0.000126861	0.000254074	0.000120989	0.000114569	6.3e-05	0.0378825	0.0872706	1	0.496468	0.994314	0.473488	0.448364	0.246549
Carmil2	Carmil2	Itk	Itk	0	0	2.33492	1.51938	0.000122132	0.000126709	0.171894	0.223316	0	0	0.396605	0.223316	0.171894	0.479586	0.460379	0.520369	0.600364	0.468119	2.09e-05	7.43e-05	0.000122132	0.000126709	9.34e-05	0.000104143	8.66e-05	8.72e-05	0.164945	0.586383	0.963878	1	0.737122	0.821907	0.683456	0.688191
Carmil2	Carmil2	Ptpra	Ptpra	0	0	5.92934	2.61349	0.000311937	0.000123769	0.000250368	0.0926387	1	0	0.672393	0.113381	0.00159006	0.274019	0.000250368	0.180946	0.398545	0.0926387	3.5e-05	3.46e-05	0.000256306	6.62e-05	0.000311937	0.000123769	0.000101874	0.000111649	0.112202	0.11092	0.82166	0.212222	1	0.396776	0.326585	0.357922
Carmil2	Carmil2	Fip1l1	Fip1l1	0	0	6.17544	2.22931	0.000318682	0.000123182	0.102998	0.405292	0	0	0.102998	0.469827	0.402584	0.243079	0.444877	0.405292	0.595701	0.304571	0.000318682	0.000123182	7.09e-05	7.78e-05	7.71e-05	8.34e-05	8.22e-05	4.19e-05	1	0.386536	0.222479	0.244131	0.241934	0.261703	0.257937	0.131479
Carmil2	Carmil2	B3gnt4	B3gnt4	0	0	2.15514	1.44613	0.000177909	0.000123054	0.325526	0.238428	0	0	0.325526	0.601503	0.326627	0.238428	0.413417	0.459932	0.471846	0.442261	6.43e-05	6.87e-05	6.76e-05	0.000117669	7.76e-05	0.000123054	0.000177909	0.000100022	0.361421	0.386152	0.37997	0.6614	0.436178	0.691668	1	0.562209
Carmil2	Carmil2	Nars	Nars	0	0	1.09316	1.46111	8.93e-05	0.000122986	0.459966	0.302313	0	0	0.17151	0.336164	0.459966	0.271408	0.66265	0.280032	0.565129	0.302313	3.03e-05	5.53e-05	8.93e-05	9.2e-05	5.88e-05	6.96e-05	7.64e-05	0.000122986	0.24637	0.449645	0.726099	0.748053	0.478103	0.565918	0.621209	1
Carmil2	Carmil2	Pelp1	Pelp1	0	0	1.95613	1.49458	7.19e-05	0.000122277	0.00990786	0.475829	0	0	0.00990786	0.782816	0.607073	0.475829	0.292187	0.628107	0.594537	0.735014	7.19e-05	5.7e-05	4.85e-05	0.000122277	3.78e-05	8.05e-05	5.67e-05	6.56e-05	0.588009	0.466155	0.39664	1	0.309134	0.658341	0.463701	0.536487
Carmil2	Carmil2	Pdia6	Pdia6	0	0	1.19578	1.18275	0.000104516	0.000122139	0.318235	0.576275	0	0	0.378805	0.463572	0.318235	0.228653	0.451876	0.576275	0.453475	0.505114	5.51e-05	6.01e-05	9.11e-05	0.000119723	7.25e-05	0.000122139	0.000104516	7.06e-05	0.451125	0.492062	0.745872	0.980219	0.593586	1	0.855714	0.57803
Carmil2	Carmil2	Rpn2	Rpn2	0	0	1.99822	2.68462	0.000110955	0.000120863	0.374169	0.286879	0	0	0.487179	0.286879	0.480743	0.594723	0.783607	0.510338	0.374169	0.640709	6.55e-05	0.000120863	9.85e-05	7.27e-05	4.75e-05	6.64e-05	0.000110955	7.83e-05	0.541936	1	0.814972	0.601507	0.393007	0.549382	0.918023	0.647841
Carmil2	Carmil2	Serpinb5	Serpinb5	0	0	2.19077	0.964752	0.000291473	0.000120722	0.535312	NA	0	0	0.20219	0.464459	0.0872907	0.383963	0.109699	0.396347	0.535312	0.444853	4.42e-05	5.3e-05	5.86e-05	0.000120722	4.75e-05	7.17e-05	0.000291473	4.7e-05	0.151644	0.181835	0.201048	0.414179	0.162965	0.245992	1	0.16125
Carmil2	Carmil2	Dnajb1	Dnajb1	0	0	2.30507	0.726787	0.000352916	0.00012017	0.1082	NA	0	0	0.655516	0.438314	0.1082	0.35859	0.226199	0.129872	0.338677	0.791304	0.000126544	9.18e-05	0.000352916	0.00012017	0.000265488	9.94e-05	0.000268099	0.000110379	0.358567	0.260119	1	0.340506	0.75227	0.281653	0.759668	0.312763
Carmil2	Carmil2	Otub1	Otub1	0	0	1.34904	0.687906	0.000249024	0.000118861	0.64147	NA	0	0	0.245641	0.18643	0.329049	0.188592	0.627065	0.260932	0.64147	0.303786	6.37e-05	8.11e-05	0.000114954	0.000118861	0.000124073	9.76e-05	0.000249024	0.000100868	0.255799	0.325671	0.461618	0.477307	0.498237	0.39193	1	0.405053
Carmil2	Carmil2	Mios	Mios	0	0	2.39591	3.15692	9.75e-05	0.000118643	0.240836	0.164541	0	0	0.602182	0.424429	0.240836	0.368675	0.619745	0.204763	0.764947	0.164541	1.45e-05	2.27e-05	9.75e-05	9.39e-05	4.97e-05	9.56e-05	4.11e-05	0.000118643	0.122215	0.19133	0.821793	0.79145	0.418904	0.805779	0.346417	1
Carmil2	Carmil2	Gm5965	Gm5965	0	0	2.34305	1.28342	0.000223623	0.00011815	0.0866847	0.128164	0	0	0.32788	0.809458	0.0866847	0.512074	0.295362	0.133237	0.259004	0.128164	7.6e-05	8.14e-05	0.000223623	0.00011815	6.79e-05	9.97e-05	0.000133518	0.000117114	0.339858	0.364005	1	0.528345	0.303636	0.44584	0.597067	0.523712
Carmil2	Carmil2	Stk25	Stk25	0	0	1.1312	1.24888	0.000101263	0.000117371	0.50385	0.295098	0	0	0.569298	0.295098	0.681153	0.271469	0.74735	0.408037	0.50385	0.434374	5.38e-05	9.5e-05	7.36e-05	0.000117371	6.18e-05	8.8e-05	0.000101263	9.38e-05	0.458376	0.809399	0.627071	1	0.526536	0.749759	0.86276	0.799175
Carmil2	Carmil2	Serpinb10	Serpinb10	0	0	0.716522	1.03131	6.19e-05	0.000116952	NA	0.471912	0	0	0.318414	0.217546	0.179649	0.276595	0.232039	0.471912	0.316565	0.262324	5.12e-05	4.07e-05	5.34e-05	7.81e-05	5.71e-05	0.000116952	6.19e-05	4.38e-05	0.437786	0.348006	0.456598	0.667795	0.488234	1	0.529277	0.374513
Carmil2	Carmil2	Anxa8	Anxa8	0	0	1.09344	0.8903	0.000126495	0.000116886	0.277087	NA	0	0	0.251424	0.32636	0.277087	0.720296	0.513248	0.21417	0.62021	0.368601	4.11e-05	6.94e-05	0.000126495	0.000116886	8.02e-05	0.00010023	9.91e-05	6.03e-05	0.324914	0.548638	1	0.924037	0.634017	0.792363	0.78343	0.476699
Carmil2	Carmil2	Pgam2	Pgam2	0	0	1.47721	1.09105	0.000108135	0.000116518	0.278423	0.428433	0	0	0.307297	0.34997	0.278423	0.607925	0.489297	0.428433	0.0802075	0.704238	7.44e-05	7.77e-05	0.000108135	0.000110506	9.98e-05	0.000116518	6.47e-05	7.92e-05	0.638528	0.66685	0.928054	0.948403	0.85652	1	0.555279	0.679723
Carmil2	Carmil2	Ca2	Ca2	0	0	0.951721	0.802664	0.000150856	0.000116511	NA	NA	0	0	0.485531	0.245992	0.54475	0.357622	0.46364	0.539503	0.34515	0.0816903	5.82e-05	5.8e-05	0.000150856	0.000104654	0.000111744	0.000116511	0.000110533	7.6e-05	0.385798	0.384473	1	0.693734	0.740733	0.772333	0.732705	0.503792
Carmil2	Carmil2	Apol11a	Apol11a	0	0	2.15264	1.4322	0.00020246	0.000116267	0.229338	0.117307	0	0	0.811572	0.117307	0.239355	0.156902	0.229338	0.559571	0.0419154	0.11772	4.59e-05	9.6e-05	0.00020246	0.000116267	0.000120589	9.19e-05	7.43e-05	9.4e-05	0.226711	0.474168	1	0.574271	0.595619	0.453917	0.366986	0.464289
Carmil2	Carmil2	Tagln2	Tagln2	0	0	0.953897	0.689895	0.000139055	0.000115816	NA	NA	0	0	0.491965	0.321905	0.143809	0.295398	0.148326	0.562105	0.668597	0.377494	0.000103987	7.71e-05	8.07e-05	0.00010123	6.99e-05	0.000115816	0.000139055	7.45e-05	0.747812	0.554457	0.580346	0.727985	0.502679	0.832879	1	0.535759
Carmil2	Carmil2	Nup93	Nup93	0	0	1.16612	1.78243	8.2e-05	0.000115678	0.617395	0.311903	0	0	0.617395	0.153189	0.833423	0.297934	0.622379	0.38689	0.79781	0.311903	4.11e-05	2.05e-05	8.2e-05	5.87e-05	4.79e-05	4.93e-05	7.34e-05	0.000115678	0.355297	0.177216	0.708864	0.507443	0.41408	0.426183	0.63452	1
Carmil2	Carmil2	Prcp	Prcp	0	0	0.818675	0.956724	9.02e-05	0.000115649	NA	NA	0	0	0.108161	0.166784	0.603056	0.460883	0.127559	0.159751	0.331155	0.419894	6.12e-05	6.36e-05	9.02e-05	0.000112182	4.8e-05	8.7e-05	7.45e-05	0.000115649	0.529187	0.54994	0.779946	0.970021	0.415049	0.752276	0.644191	1
Carmil2	Carmil2	Eif4b	Eif4b	0	0	1.83887	1.09562	0.000175436	0.00011539	0.554798	0.576674	0	0	0.566641	0.576674	0.554798	0.761856	0.606438	0.536752	0.615756	0.324026	9.5e-05	8.35e-05	0.000175436	0.00011539	0.000108136	6.68e-05	7.37e-05	4.97e-05	0.541508	0.475957	1	0.657733	0.616384	0.380766	0.420096	0.283294
Carmil2	Carmil2	Ly9	Ly9	0	0	2.03643	1.54472	0.000113011	0.000115243	0.107265	0.331927	0	0	0.487177	0.379153	0.107265	0.365384	0.350809	0.87326	0.668746	0.331927	1.77e-05	6.14e-05	0.000113011	0.000115243	6.26e-05	6.02e-05	4.02e-05	6.62e-05	0.153589	0.532787	0.980632	1	0.5432	0.522374	0.348828	0.574438
Carmil2	Carmil2	Ndrg1	Ndrg1	0	0	1.0023	0.784092	0.000107034	0.000114756	0.416159	NA	0	0	0.416159	0.127565	0.313557	0.0449597	0.394813	0.346386	0.46806	0.177397	6.25e-05	8.36e-05	0.000107034	0.000106207	6.82e-05	0.000114756	8.75e-05	9.13e-05	0.544634	0.728502	0.932709	0.925503	0.594304	1	0.762487	0.795601
Carmil2	Carmil2	Grwd1	Grwd1	0	0	1.50915	1.70621	7.84e-05	0.00011472	0.127543	0.150295	0	0	0.127543	0.42129	0.30286	0.486014	0.424626	0.318544	0.356045	0.150295	4.73e-05	8.84e-05	7.84e-05	0.000101099	6.16e-05	0.00011472	7.52e-05	7.75e-05	0.412308	0.770572	0.683403	0.881267	0.53696	1	0.655509	0.675558
Carmil2	Carmil2	Alox15	Alox15	0	0	3.55867	2.52922	8.35e-05	0.00011431	0.129581	0.183288	0	0	0.129581	0.485866	0.538665	0.270938	0.190417	0.183288	0.189124	0.298496	8.35e-05	4.88e-05	5.3e-05	6.96e-05	2.85e-05	0.00011431	4.41e-05	6.61e-05	0.73047	0.426909	0.463651	0.608871	0.249322	1	0.385793	0.578252
Carmil2	Carmil2	Cpne3	Cpne3	0	0	3.70509	1.46389	0.000362329	0.000113852	0.239464	0.538422	0	0	0.104832	0.538422	0.11928	0.0707897	0.248665	0.231094	0.239464	0.752189	3.14e-05	0.000113852	4.4e-05	5.29e-05	4.44e-05	5.89e-05	0.000362329	7.31e-05	0.0866616	0.314223	0.121437	0.146	0.122541	0.162559	1	0.20175
Carmil2	Carmil2	Mthfd1	Mthfd1	0	0	1.48138	2.14328	8.03e-05	0.000111493	0.425178	0.0967094	0	0	0.670749	0.0955653	0.174133	0.721995	0.425178	0.148925	0.273541	0.0967094	2.43e-05	2.06e-05	2.9e-05	7.3e-05	8.03e-05	9.15e-05	3.08e-05	0.000111493	0.217951	0.184765	0.260106	0.65475	0.720225	0.820679	0.276251	1
Carmil2	Carmil2	Dync1li1	Dync1li1	0	0	0.996987	0.994064	0.000107283	0.000111271	NA	NA	0	0	0.54224	0.292065	0.649683	0.341695	0.188548	0.280038	0.827718	0.28666	5.62e-05	7.91e-05	9.44e-05	0.000111271	6.52e-05	9.69e-05	0.000107283	9.38e-05	0.505073	0.710877	0.848379	1	0.585957	0.870847	0.96416	0.842987
Carmil2	Carmil2	Cttn	Cttn	0	0	1.08558	1.06469	9.95e-05	0.000110962	0.350701	0.598494	0	0	0.17406	0.174178	0.350701	0.668756	0.430423	0.598494	0.408538	0.440404	2.43e-05	2.23e-05	9.95e-05	0.000110962	3.9e-05	0.000102113	6.89e-05	5.61e-05	0.218994	0.20097	0.896703	1	0.351472	0.920252	0.620933	0.505578
Carmil2	Carmil2	Psmd8	Psmd8	0	0	1.29859	0.882286	0.000176263	0.000110922	0.229842	NA	0	0	0.229842	0.236571	0.203135	0.190074	0.355651	0.220034	0.756217	0.185502	0.000118679	9.67e-05	9.11e-05	0.000110922	0.000176263	9.64e-05	0.000164996	9.32e-05	0.673306	0.548612	0.516841	0.629298	1	0.54691	0.936078	0.528755
Carmil2	Carmil2	Tubb6	Tubb6	0	0	1.03372	1.53816	8.92e-05	0.000110653	0.617897	0.259531	0	0	0.52682	0.310648	0.212094	0.235584	0.617897	0.480161	0.73093	0.259531	3.48e-05	4.84e-05	5.87e-05	5.99e-05	7.47e-05	6.38e-05	8.92e-05	0.000110653	0.314497	0.437403	0.530487	0.541332	0.675083	0.576577	0.806124	1
Carmil2	Carmil2	Ipo5	Ipo5	0	0	2.67046	1.69562	0.000136382	0.00010998	0.0206884	0.155019	0	0	0.605978	0.538989	0.0206884	0.324078	0.0943587	0.300544	0.8551	0.155019	3.42e-05	4.6e-05	0.000136382	0.00010998	0.000115029	8.38e-05	5.55e-05	8.5e-05	0.250766	0.337288	1	0.806411	0.843432	0.614451	0.406945	0.623249
Carmil2	Carmil2	Trim29	Trim29	0	0	2.64229	1.2947	0.00019976	0.000109348	0.518956	0.541629	0	0	0.696262	0.557877	0.744016	0.541629	0.703418	0.8769	0.518956	0.468782	3.25e-05	6.24e-05	7.9e-05	0.000109348	5.67e-05	6.48e-05	0.00019976	3.55e-05	0.162695	0.312375	0.395475	0.547397	0.283841	0.324389	1	0.177713
Carmil2	Carmil2	Srprb	Srprb	0	0	1.39142	1.21285	0.000115095	0.000108153	0.375002	0.236805	0	0	0.525265	0.463993	0.476937	0.302953	0.453326	0.236805	0.375002	0.601959	3.8e-05	9.5e-05	5.85e-05	7.61e-05	0.000105796	0.000108153	0.000115095	9.79e-05	0.330162	0.825405	0.508276	0.661193	0.919206	0.939685	1	0.850602
Carmil2	Carmil2	Prdx6	Prdx6	0	0	1.12966	0.851873	0.000145318	0.000107516	0.553206	NA	0	0	0.0975043	0.305244	0.393449	0.357795	0.2506	0.0634906	0.553206	0.152451	3.55e-05	9.29e-05	7.67e-05	0.000107516	7.83e-05	7.87e-05	0.000145318	7.43e-05	0.244292	0.639288	0.527808	0.739867	0.538818	0.541571	1	0.511292
Carmil2	Carmil2	Mapre2	Mapre2	0	0	1.49481	1.0723	0.000104782	0.000107225	0.589862	0.698594	0	0	0.625907	0.607848	0.576402	0.698594	0.589862	0.266845	0.886954	0.494551	4.77e-05	6.18e-05	8.01e-05	0.000107225	0.000104782	5.59e-05	9.3e-05	5.59e-05	0.444859	0.576358	0.747027	1	0.977216	0.521334	0.867335	0.521334
Carmil2	Carmil2	Gpi	Gpi	0	0	4.63484	0.407359	0.000895627	0.000107209	0.112897	NA	0	0	0.66417	0.439528	0.619819	0.0388375	0.112897	0.349739	0.55822	0.410064	0.000187896	6.18e-05	0.000126927	9.16e-05	0.000895627	0.000107209	0.000412649	9.04e-05	0.209793	0.0690019	0.141719	0.102275	1	0.119703	0.460738	0.100935
Carmil2	Carmil2	P4hb	P4hb	0	0	1.60045	0.77264	0.000172912	0.000107152	0.539887	NA	0	0	0.734891	0.455465	0.222053	0.138438	0.539887	0.709761	0.722698	0.769057	5.28e-05	5.79e-05	5.81e-05	5.55e-05	0.000172912	0.000107152	0.000135292	8.21e-05	0.305358	0.334852	0.336009	0.320973	1	0.619691	0.782433	0.474808
Carmil2	Carmil2	Rab1b	Rab1b	0	0	1.24957	0.983883	0.000121651	0.000105803	0.423103	NA	0	0	0.423103	0.57056	0.613264	0.451608	0.576642	0.320897	0.573338	0.732068	6.54e-05	7.2e-05	8.67e-05	0.000105803	7.36e-05	8.43e-05	0.000121651	8.8e-05	0.537603	0.591857	0.712695	0.869726	0.605009	0.692966	1	0.723381
Carmil2	Carmil2	Pgd	Pgd	0	0	1.24669	1.12341	0.000146735	0.000105399	0.437129	0.487788	0	0	0.737943	0.487788	0.581621	0.0272416	0.437129	0.0382343	0.799334	0.528503	7.75e-05	0.000105399	0.00010468	4.74e-05	0.000123881	4.74e-05	0.000146735	8.67e-05	0.528163	0.718295	0.713395	0.323031	0.84425	0.323031	1	0.590861
Carmil2	Carmil2	Tuba3a	Tuba3a	0	0	1.62515	1.13862	8.49e-05	0.000104974	0.149279	0.726781	0	0	0.149279	0.350163	0.251679	0.726781	0.514032	0.350179	0.523127	0.621866	6.1e-05	3.86e-05	8.49e-05	0.000104974	7.32e-05	7.39e-05	5.12e-05	4.83e-05	0.581096	0.36771	0.808772	1	0.697316	0.703984	0.48774	0.460114
Carmil2	Carmil2	Atp6v1a	Atp6v1a	0	0	2.65412	0.92262	0.000263897	0.000104867	0.395847	NA	0	0	0.539496	0.697075	0.723319	0.564494	0.6626	0.522896	0.395847	0.270977	6.26e-05	6.84e-05	8.74e-05	0.000104867	0.000106981	5.98e-05	0.000263897	4.08e-05	0.237214	0.259192	0.33119	0.397379	0.405389	0.226604	1	0.154606
Carmil2	Carmil2	Fbxw11	Fbxw11	0	0	0.752175	1.14553	4.7e-05	0.000104614	NA	0.621925	0	0	0.236743	0.344964	0.438182	0.621925	0.332164	0.191516	0.166078	0.412274	2.93e-05	3.47e-05	4.7e-05	0.000104614	4.4e-05	2.88e-05	2.72e-05	4.56e-05	0.280077	0.331696	0.449271	1	0.420594	0.275298	0.260003	0.435888
Carmil2	Carmil2	Serpinb13	Serpinb13	0	0	2.66576	1.28532	0.000211543	0.000104133	0.252412	0.510915	0	0	0.423091	0.381902	0.426182	0.197407	0.306208	0.510915	0.252412	0.361312	3.67e-05	5.02e-05	8.64e-05	7.32e-05	6.5e-05	0.000104133	0.000211543	4.74e-05	0.173487	0.237304	0.408428	0.346029	0.307266	0.492255	1	0.224068
Carmil2	Carmil2	Aldh9a1	Aldh9a1	0	0	1.1452	0.866464	0.000127188	0.000103147	0.687515	NA	0	0	0.455732	0.81583	0.462569	0.326026	0.620656	0.134177	0.687515	0.433955	4.14e-05	7.15e-05	5.87e-05	0.000103147	7.04e-05	5.61e-05	0.000127188	7.84e-05	0.325502	0.56216	0.461522	0.810981	0.553511	0.441079	1	0.61641
Carmil2	Carmil2	Kpna2	Kpna2	0	0	2.05358	1.30572	0.000143999	0.000102927	0.168862	0.442459	0	0	0.348081	0.5256	0.432773	0.319128	0.225743	0.442459	0.168862	0.601278	3.65e-05	5.75e-05	7.85e-05	5.93e-05	9.45e-05	0.000102927	0.000143999	6.7e-05	0.253474	0.399308	0.545143	0.411808	0.656255	0.714776	1	0.465281
Carmil2	Carmil2	Wdr26	Wdr26	0	0	3.73018	2.98127	0.00011432	0.000102271	0.0016467	0.0302487	0	0	0.796609	0.169601	0.475782	0.126746	0.0016467	0.0302487	0.169043	0.0457088	2.48e-05	5.98e-05	5.33e-05	8.63e-05	0.00011432	0.000102271	7.26e-05	5.69e-05	0.216935	0.523093	0.466235	0.754899	1	0.894603	0.635059	0.497726
Carmil2	Carmil2	Larp7	Larp7	0	0	2.64259	1.19065	0.000147164	0.000102182	0.031601	0.541616	0	0	0.031601	0.541616	0.576594	0.30884	0.687187	0.393837	0.620733	0.464516	0.000147164	0.000102182	7.3e-05	7.58e-05	6.64e-05	5.92e-05	8.05e-05	5.5e-05	1	0.694341	0.496045	0.515072	0.451197	0.402272	0.547009	0.373733
Carmil2	Carmil2	Tln1	Tln1	0	0	3.93432	2.61112	7.98e-05	0.000102104	0.00940085	0.0405923	0	0	0.422498	0.869525	0.576646	0.0405923	0.00940085	0.798197	0.757951	0.423919	2.03e-05	2.23e-05	4.03e-05	0.000102104	7.98e-05	2.94e-05	1.84e-05	1.61e-05	0.198817	0.218405	0.394696	1	0.781556	0.287942	0.180208	0.157682
Carmil2	Carmil2	Lgals9	Lgals9	0	0	0.787592	0.855036	8.4e-05	0.000101925	NA	NA	0	0	0.176091	0.0709321	0.579045	0.0861717	0.116905	0.126094	0.304785	0.210504	4.58e-05	8.61e-05	8.4e-05	8.76e-05	7.23e-05	0.000101925	7.06e-05	6.06e-05	0.44935	0.844739	0.824135	0.859455	0.709345	1	0.692666	0.594555
Carmil2	Carmil2	Slc7a5	Slc7a5	0	0	1.53001	1.00385	0.000110775	0.000101825	0.106975	0.297839	0	0	0.533197	0.325269	0.106975	0.234413	0.409259	0.297839	0.357783	0.290365	4.34e-05	5.36e-05	8.18e-05	7.17e-05	0.000104671	0.000101825	0.000110775	7.92e-05	0.391785	0.483864	0.738434	0.647258	0.944897	0.919206	1	0.714963
Carmil2	Carmil2	Ncaph	Ncaph	0	0	2.79904	1.63127	6.52e-05	0.00010166	0.0793683	0.120199	0	0	0.192404	0.156948	0.451002	0.120199	0.0793683	0.428441	0.223663	0.678372	6.18e-05	5.16e-05	4.76e-05	0.00010166	4.48e-05	5.16e-05	6.52e-05	3.7e-05	0.607909	0.507574	0.468227	1	0.440685	0.507574	0.641354	0.363958
Carmil2	Carmil2	Acpp	Acpp	0	0	2.34385	1.20672	0.000175853	0.000100325	0.277388	0.26267	0	0	0.35249	0.584169	0.344076	0.694682	0.409427	0.26267	0.277388	0.23265	5.17e-05	5.69e-05	8.68e-05	0.000100325	6.7e-05	0.000100042	0.000175853	5.54e-05	0.293996	0.323566	0.493594	0.570505	0.381	0.568896	1	0.315036
Carmil2	Carmil2	Eif5	Eif5	0	0	1.21274	1.11963	5.97e-05	9.98e-05	0.275697	0.603337	0	0	0.275697	0.501293	0.342873	0.217778	0.113911	0.603337	0.44987	0.197117	5.04e-05	5.43e-05	5.97e-05	8.99e-05	3.89e-05	9.98e-05	4.85e-05	5.2e-05	0.50501	0.544088	0.598196	0.900802	0.38978	1	0.485972	0.521042
Carmil2	Carmil2	Zbtb44	Zbtb44	0	0	3.38771	1.66921	0.000139943	9.98e-05	0.0371175	0.2014	0	0	0.0371175	0.2014	0.270816	0.353864	0.542608	0.401758	0.218564	0.532416	0.000139943	9.98e-05	4.65e-05	7.47e-05	5.13e-05	5.75e-05	6.27e-05	6.94e-05	1	0.713147	0.332278	0.533789	0.366578	0.410882	0.44804	0.495916
Carmil2	Carmil2	Yars2	Yars2	0	0	0.984278	0.572662	0.000100892	9.96e-05	NA	NA	0	0	0.586611	0.272316	0.45833	0.274386	0.645804	0.33325	0.243711	0.145574	4.55e-05	3.9e-05	9.49e-05	9.96e-05	0.000100892	8.42e-05	5.5e-05	5.22e-05	0.450977	0.386552	0.94061	0.987194	1	0.834556	0.545137	0.517385
Carmil2	Carmil2	Pygm	Pygm	0	0	8.63862	1.01875	0.000634711	9.93e-05	0.238533	0.823597	0	0	0.651402	0.72148	0.527006	0.669215	0.238533	0.823597	0.441937	0.629429	3.64e-05	5.64e-05	9.46e-05	9.93e-05	0.000634711	9.85e-05	0.000127492	5.43e-05	0.0573489	0.0888593	0.149044	0.156449	1	0.155189	0.200866	0.0855507
Carmil2	Carmil2	Anxa4	Anxa4	0	0	1.44257	0.743448	0.000188135	9.84e-05	0.378296	NA	0	0	0.745662	0.316495	0.178138	0.093942	0.312112	0.564577	0.378296	0.533831	7.46e-05	6.45e-05	7.21e-05	6.24e-05	8.41e-05	9.84e-05	0.000188135	7.96e-05	0.396524	0.342839	0.383235	0.331677	0.447019	0.523029	1	0.4231
Carmil2	Carmil2	Psat1	Psat1	0	0	1.65604	0.692276	0.000156634	9.8e-05	0.339778	NA	0	0	0.655801	0.25258	0.187185	0.159336	0.339778	0.402247	0.314198	0.222679	6.64e-05	5.38e-05	6.12e-05	6.83e-05	0.000156634	9.8e-05	8.93e-05	5.94e-05	0.423918	0.343476	0.39072	0.436048	1	0.625662	0.570119	0.379228
Carmil2	Carmil2	Hars	Hars	0	0	1.3104	1.08835	0.000103959	9.76e-05	0.590956	0.72378	0	0	0.653827	0.499347	0.261688	0.0957254	0.590956	0.72378	0.376747	0.497766	4.67e-05	5.98e-05	6.1e-05	4.35e-05	0.000103959	9.76e-05	5.29e-05	5.18e-05	0.449216	0.575227	0.58677	0.418434	1	0.938832	0.508854	0.498273
Carmil2	Carmil2	Xrn1	Xrn1	0	0	3.63972	3.03483	0.000105706	9.73e-05	0.00229382	0.0552114	0	0	0.238804	0.0294794	0.0223436	0.0552114	0.00229382	0.302757	0.372979	0.17321	1.15e-05	8.26e-06	0.000105706	9.73e-05	8.08e-05	5.95e-05	4.6e-05	4.32e-05	0.108792	0.0781413	1	0.920478	0.764384	0.562882	0.435169	0.408681
Carmil2	Carmil2	Fscn1	Fscn1	0	0	0.96889	1.20077	6.01e-05	9.72e-05	NA	0.538565	0	0	0.465031	0.372241	0.248769	0.538565	0.365807	0.44517	0.411893	0.248895	2.57e-05	3.91e-05	4.64e-05	9.72e-05	3.68e-05	6.3e-05	6.01e-05	4.38e-05	0.264403	0.402263	0.477366	1	0.378601	0.648148	0.618313	0.450617
Carmil2	Carmil2	Hdac2	Hdac2	0	0	2.73886	2.09183	0.000131242	9.72e-05	0.0103437	0.156084	0	0	0.396614	0.202685	0.273426	0.338745	0.0103437	0.837181	0.116224	0.156084	6.23e-05	9.72e-05	3.68e-05	6.15e-05	0.000131242	6.77e-05	7.48e-05	6.22e-05	0.474696	0.740617	0.280398	0.4686	1	0.515841	0.56994	0.473934
Carmil2	Carmil2	Trap1	Trap1	0	0	1.0891	0.929821	8.43e-05	9.68e-05	0.578274	NA	0	0	0.535014	0.545004	0.447641	0.668592	0.578274	0.520852	0.312975	0.716076	3.09e-05	4.13e-05	5.71e-05	9.68e-05	8.43e-05	5.78e-05	4.99e-05	5.96e-05	0.319215	0.426653	0.589876	1	0.870868	0.597107	0.515496	0.615702
Carmil2	Carmil2	Sart1	Sart1	0	0	2.43434	2.39	7.36e-05	9.68e-05	0.378988	0.174311	0	0	0.378988	0.203726	0.419625	0.174311	0.618007	0.186734	0.483649	0.47607	7.36e-05	9.68e-05	4.26e-05	7.31e-05	3.93e-05	3.21e-05	6.17e-05	2.7e-05	0.760331	1	0.440083	0.755165	0.405992	0.331612	0.637397	0.278926
Carmil2	Carmil2	Ppa1	Ppa1	0	0	1.403	1.26493	9.51e-05	9.66e-05	0.31958	0.544221	0	0	0.350852	0.625457	0.31958	0.194857	0.631551	0.708601	0.335578	0.544221	6.54e-05	5.79e-05	8.37e-05	6.62e-05	9.51e-05	9e-05	9.5e-05	9.66e-05	0.677019	0.599379	0.86646	0.6853	0.984472	0.931677	0.983437	1
Carmil2	Carmil2	Tuba1a	Tuba1a	0	0	1.11992	1.46981	8.6e-05	9.66e-05	0.219562	0.233886	0	0	0.574492	0.233886	0.402916	0.665923	0.506836	0.244481	0.219562	0.485178	3.92e-05	9.66e-05	4.82e-05	9.51e-05	6.6e-05	8.87e-05	8.6e-05	7.67e-05	0.405797	1	0.498965	0.984472	0.68323	0.918219	0.890269	0.793996
Carmil2	Carmil2	Eif2s3y	Eif2s3y	0	0	1.22599	1.4188	7.66e-05	9.66e-05	0.237205	0.0953372	0	0	0.245069	0.0953372	0.237205	0.336572	0.137033	0.313423	0.739641	0.452748	5.04e-05	6.92e-05	7.66e-05	9.24e-05	5.46e-05	9.66e-05	6.42e-05	6.02e-05	0.521739	0.716356	0.792961	0.956522	0.565217	1	0.664596	0.623188
Carmil2	Carmil2	Kifc1	Kifc1	0	0	1.35563	1.38357	5.06e-05	9.63e-05	0.633838	0.224925	0	0	0.633838	0.666225	0.635313	0.535827	0.670244	0.224925	0.205064	0.490576	4.93e-05	5.38e-05	5.06e-05	8.2e-05	4.49e-05	9.63e-05	3.34e-05	5.61e-05	0.511942	0.558671	0.525441	0.851506	0.466251	1	0.346833	0.582555
Carmil2	Carmil2	Tfrc	Tfrc	0	0	2.30615	1.5617	6.66e-05	9.62e-05	0.00837967	0.0895565	0	0	0.00837967	0.40706	0.655305	0.316099	0.123472	0.0895565	0.665963	0.195487	6.33e-05	5.45e-05	5.71e-05	5.01e-05	6.66e-05	9.62e-05	5.96e-05	7.6e-05	0.658004	0.566528	0.593555	0.52079	0.692308	1	0.619543	0.790021
Carmil2	Carmil2	Csl	Csl	0	0	1.13723	0.862636	5.23e-05	9.57e-05	0.50964	NA	0	0	0.50964	0.336692	0.281714	0.425713	0.280253	0.276755	0.230204	0.26527	4.93e-05	4.37e-05	3.78e-05	9.57e-05	3.76e-05	4.96e-05	5.23e-05	3.91e-05	0.515152	0.456635	0.394984	1	0.392894	0.518286	0.546499	0.408568
Carmil2	Carmil2	Esyt1	Esyt1	0	0	1.41248	0.795482	0.000115183	9.55e-05	0.503582	NA	0	0	0.587107	0.361197	0.914718	0.736157	0.503582	0.677543	0.593741	0.597687	7.68e-05	3.33e-05	8.93e-05	9.55e-05	0.000115183	6.88e-05	6.42e-05	5.47e-05	0.666765	0.289105	0.775288	0.829115	1	0.59731	0.557374	0.474896
Carmil2	Carmil2	Pafah1b1	Pafah1b1	0	0	1.87377	0.804917	0.000209433	9.5e-05	0.301362	NA	0	0	0.595618	0.23266	0.40662	0.0665927	0.737602	0.28475	0.301362	0.232696	6.48e-05	4.91e-05	9.52e-05	5.06e-05	9.03e-05	9.5e-05	0.000209433	8.09e-05	0.309407	0.234443	0.454561	0.241605	0.431164	0.453606	1	0.386281
Carmil2	Carmil2	Casc3	Casc3	0	0	1.76099	1.53305	7.19e-05	9.5e-05	0.235576	0.334629	0	0	0.235576	0.334629	0.0858201	0.440205	0.586412	0.316878	0.41213	0.4131	7.19e-05	8.68e-05	3.89e-05	9.5e-05	4.71e-05	1.96e-05	5.11e-05	4.85e-05	0.756842	0.913684	0.409474	1	0.495789	0.206316	0.537895	0.510526
Carmil2	Carmil2	Ctps1	Ctps1	0	0	2.31284	1.43741	0.000126121	9.48e-05	0.0430733	0.0881355	0	0	0.327544	0.330893	0.266569	0.0881355	0.664307	0.662652	0.0430733	0.363952	4.42e-05	3.49e-05	9.96e-05	9.48e-05	3.9e-05	5.92e-05	0.000126121	6.94e-05	0.350457	0.276718	0.789718	0.751659	0.309227	0.469391	1	0.550265
Carmil2	Carmil2	Ctsb	Ctsb	0	0	1.26089	1.097	0.000112081	9.45e-05	0.639454	0.226973	0	0	0.564938	0.226973	0.325759	0.155967	0.419658	0.44085	0.639454	0.77903	4.12e-05	7.13e-05	6.49e-05	9.45e-05	6.81e-05	8.01e-05	0.000112081	7.83e-05	0.367591	0.636147	0.579046	0.84314	0.607596	0.714662	1	0.698602
Carmil2	Carmil2	Psip1	Psip1	0	0	3.32465	1.38915	0.00014208	9.44e-05	0.222056	0.486937	0	0	0.222056	0.592233	0.476605	0.505299	0.253884	0.486937	0.53999	0.421859	0.00014208	8.07e-05	5.93e-05	7.5e-05	5.76e-05	9.44e-05	5.62e-05	6.14e-05	1	0.56799	0.41737	0.527872	0.405405	0.664414	0.395552	0.432151
Carmil2	Carmil2	Me1	Me1	0	0	2.65703	1.85127	0.000105351	9.44e-05	0.141958	0.299343	0	0	0.141958	0.299343	0.274419	0.402825	0.45281	0.453295	0.201011	0.399279	7.31e-05	7.3e-05	4.17e-05	9.44e-05	4.03e-05	8.77e-05	0.000105351	5.43e-05	0.693871	0.692922	0.39582	0.896052	0.382531	0.832455	1	0.51542
Carmil2	Carmil2	Kif15	Kif15	0	0	1.9272	2.38762	5.63e-05	9.39e-05	0.0137088	8.74e-05	0	0	0.58582	0.577036	0.165367	8.74e-05	0.0137088	0.00635603	0.746225	0.498534	1.44e-05	1.94e-05	5.63e-05	9.39e-05	4.36e-05	5.52e-05	2.41e-05	3.88e-05	0.153355	0.206603	0.599574	1	0.464324	0.587859	0.256656	0.413206
Carmil2	Carmil2	Ugp2	Ugp2	0	0	1.38828	0.809665	0.000109523	9.22e-05	0.42402	NA	0	0	0.391712	0.531118	0.272474	0.345908	0.470398	0.263929	0.42402	0.377874	3.44e-05	4.89e-05	4.22e-05	9.22e-05	3.69e-05	7.36e-05	0.000109523	5.93e-05	0.314089	0.446482	0.385307	0.841832	0.336916	0.672005	1	0.541439
Carmil2	Carmil2	Arhgef2	Arhgef2	0	0	3.16137	1.62895	0.000137367	9.19e-05	0.00924357	0.214129	0	0	0.293853	0.644891	0.069607	0.607299	0.00924357	0.214129	0.251469	0.383273	6.14e-05	5.57e-05	0.000137367	9.19e-05	0.00010621	8.77e-05	2.29e-05	6.11e-05	0.446978	0.405483	1	0.669011	0.773184	0.638436	0.166707	0.444794
Carmil2	Carmil2	Ubr4	Ubr4	0	0	2.09314	1.19975	7.71e-05	9.16e-05	0.0215208	0.68349	0	0	0.0215208	0.709954	0.782098	0.68349	0.663036	0.857345	0.453509	0.4371	7.71e-05	5.95e-05	6.47e-05	9.16e-05	5.1e-05	6.99e-05	3.9e-05	3.67e-05	0.841703	0.649563	0.706332	1	0.556769	0.7631	0.425764	0.400655
Carmil2	Carmil2	Vcpip1	Vcpip1	0	0	10.3335	2.61762	0.000194489	9.15e-05	0.0108274	0.0339375	1	0	0.253481	0.506685	0.0108274	0.0339375	0.0670862	0.388848	0.0736475	0.0430757	9.32e-06	1.65e-05	0.000114975	9.15e-05	0.000194489	7.14e-05	0.000104117	6.46e-05	0.0479204	0.0848377	0.591165	0.470464	1	0.367116	0.535336	0.332152
Carmil2	Carmil2	Nfkb2	Nfkb2	0	0	4.54924	1.9685	0.000163562	9e-05	0.000112008	0.0916438	0	0	0.292507	0.589296	0.000112008	0.221206	0.179031	0.0916438	0.0541557	0.418699	2.57e-05	2.46e-05	0.000163562	9e-05	6.82e-05	7.2e-05	5.91e-05	3.26e-05	0.157127	0.150402	1	0.55025	0.416967	0.4402	0.361331	0.199313
Carmil2	Carmil2	Trmt1l	Trmt1l	0	0	1.46354	1.63543	7.46e-05	8.97e-05	0.340691	0.362692	0	0	0.557321	0.240925	0.654617	0.508585	0.631834	0.362692	0.340691	0.162611	3.85e-05	3.54e-05	4.67e-05	5.87e-05	4.04e-05	8.97e-05	7.46e-05	2.48e-05	0.429208	0.394649	0.520624	0.654404	0.45039	1	0.831661	0.276477
Carmil2	Carmil2	Tuft1	Tuft1	0	0	1.45615	0.835136	0.000115567	8.9e-05	0.11726	NA	0	0	0.385619	0.0951536	0.152956	0.292058	0.0188445	0.289277	0.11726	0.365251	5.19e-05	4.68e-05	8.69e-05	8.9e-05	2.05e-05	5.22e-05	0.000115567	3.27e-05	0.44909	0.40496	0.751945	0.770116	0.177386	0.451686	1	0.282953
Carmil2	Carmil2	Copa	Copa	0	0	1.35617	1.36362	7.11e-05	8.83e-05	0.288604	0.547722	0	0	0.50306	0.736878	0.721483	0.876235	0.288604	0.547722	0.817979	0.658439	2.25e-05	4.1e-05	5.19e-05	8.02e-05	7.11e-05	8.83e-05	5.71e-05	4.2e-05	0.254813	0.464326	0.587769	0.908267	0.80521	1	0.646659	0.475651
Carmil2	Carmil2	Mcm2	Mcm2	0	0	2.23051	1.07364	0.000140679	8.82e-05	0.298718	0.84807	0	0	0.64416	0.84807	0.730598	0.883704	0.298718	0.871996	0.968006	0.922681	6.54e-05	6.33e-05	4.83e-05	8.82e-05	0.000140679	7.54e-05	7.66e-05	6.51e-05	0.464888	0.449961	0.343335	0.626959	1	0.535972	0.544502	0.462756
Carmil2	Carmil2	Rbbp8	Rbbp8	0	0	2.12488	1.46795	0.000112305	8.77e-05	0.168543	0.430624	0	0	0.467966	0.13608	0.60106	0.430624	0.570224	0.310755	0.168543	0.586391	2.11e-05	1.72e-05	6.5e-05	8.77e-05	4.94e-05	4.52e-05	0.000112305	5.23e-05	0.187881	0.153154	0.578781	0.780909	0.439874	0.402475	1	0.465696
Carmil2	Carmil2	Aatf	Aatf	0	0	1.05734	0.96868	7.12e-05	8.77e-05	0.588204	NA	0	0	0.588204	0.533804	0.373234	0.668859	0.349214	0.381929	0.322697	0.422065	4.79e-05	4.46e-05	7.12e-05	8.77e-05	3.53e-05	5.08e-05	5.89e-05	5.92e-05	0.54618	0.508552	0.811859	1	0.402509	0.579247	0.671608	0.675029
Carmil2	Carmil2	Usp14	Usp14	0	0	2.52281	1.48658	0.000134995	8.69e-05	0.183262	0.322911	0	0	0.24849	0.604642	0.293935	0.604449	0.183262	0.322911	0.289465	0.350502	1.87e-05	3.47e-05	9.35e-05	6.74e-05	0.000134995	8.69e-05	9.19e-05	5.34e-05	0.138524	0.257047	0.692618	0.499278	1	0.643728	0.680766	0.39557
Carmil2	Carmil2	Rbck1	Rbck1	0	0	4.06895	1.74947	0.000108152	8.51e-05	0.0062254	0.0547465	0	0	0.533933	0.388763	0.0122457	0.0547465	0.0062254	0.374893	0.309976	0.407394	1.53e-05	3.13e-05	9.91e-05	8.51e-05	0.000108152	4.64e-05	6.48e-05	2.73e-05	0.141468	0.289408	0.916303	0.786856	1	0.429026	0.599157	0.252423
Carmil2	Carmil2	Etfa	Etfa	0	0	0.689828	0.672269	8.53e-05	8.42e-05	NA	NA	0	0	0.472181	0.355607	0.203725	9.33e-05	0.670934	0.0776415	0.195643	0.545836	5.12e-05	8.42e-05	8.21e-05	2.92e-05	8.53e-05	5.55e-05	6.29e-05	6.17e-05	0.600234	0.987104	0.962485	0.342321	1	0.650645	0.737397	0.723329
Carmil2	Carmil2	Anxa7	Anxa7	0	0	1.04344	1.15597	7.38e-05	8.4e-05	0.910579	0.710902	0	0	0.910579	0.710902	0.692142	0.339036	0.513747	0.274368	0.482059	0.190612	4.66e-05	8.4e-05	7.38e-05	6.36e-05	5.61e-05	5.99e-05	6.16e-05	4.76e-05	0.554762	1	0.878571	0.757143	0.667857	0.713095	0.733333	0.566667
Carmil2	Carmil2	Acta1	Acta1	0	0	12.1574	0.823903	0.000745501	8.4e-05	0.227662	NA	0	0	0.560465	0.286997	0.115877	0.496662	0.227662	0.487026	0.397976	0.598569	3.43e-05	4.57e-05	6.45e-05	8.4e-05	0.000745501	6.26e-05	7.42e-05	5.41e-05	0.0460093	0.0613011	0.086519	0.112676	1	0.0839704	0.0995304	0.0725686
Carmil2	Carmil2	Elp4	Elp4	0	0	3.17953	1.67624	0.000107088	8.39e-05	0.2172	0.51564	0	0	0.2172	0.373939	0.252411	0.436933	0.210231	0.518133	0.159401	0.51564	0.000107088	4.21e-05	6.85e-05	4.64e-05	4.03e-05	7.9e-05	5.9e-05	8.39e-05	1	0.393135	0.639661	0.433289	0.376326	0.737711	0.550949	0.783468
Carmil2	Carmil2	Picalm	Picalm	0	0	1.37457	1.15466	0.000136163	8.39e-05	0.382779	0.359837	0	0	0.307618	0.359837	0.370317	0.458397	0.382779	0.690547	0.577472	0.270132	3.65e-05	8.39e-05	7.53e-05	8.08e-05	0.000118312	7.51e-05	0.000136163	7.72e-05	0.268061	0.616173	0.553014	0.593406	0.8689	0.551545	1	0.566968
Carmil2	Carmil2	Ppp1r12c	Ppp1r12c	0	0	0.731969	1.30398	2.92e-05	8.37e-05	NA	0.307059	0	0	0.456535	0.307059	0.251115	0.615528	0.228063	0.533833	0.0984637	0.665555	2.31e-05	4.86e-05	2.55e-05	8.37e-05	2.61e-05	7.45e-05	2.92e-05	3.47e-05	0.275986	0.580645	0.304659	1	0.311828	0.890084	0.348865	0.414576
Carmil2	Carmil2	Ezr	Ezr	0	0	2.75256	1.52995	0.000169825	8.3e-05	0.153357	0.604879	0	0	0.641891	0.604879	0.464457	0.526259	0.153357	0.927306	0.601338	0.68362	6.54e-05	8.3e-05	0.000128152	4.88e-05	0.000169825	7.4e-05	0.000120951	5.72e-05	0.385102	0.488738	0.754612	0.287355	1	0.435743	0.71221	0.336817
Carmil2	Carmil2	Traf5	Traf5	0	0	3.73313	2.36444	0.000131661	8.29e-05	0.000788436	0.0320731	0	0	0.0761545	0.711216	0.000788436	0.0320731	0.188428	0.859192	0.539332	0.116706	3.24e-05	2.72e-05	0.000131661	8.29e-05	5.2e-05	3.17e-05	4.8e-05	6.53e-05	0.246087	0.206591	1	0.629647	0.394954	0.24077	0.364573	0.495971
Carmil2	Carmil2	Nbas	Nbas	0	0	1.27946	1.87114	4.56e-05	8.26e-05	0.747228	0.452112	0	0	0.0492159	0.112139	0.747228	0.452112	0.493223	0.514683	0.394544	0.58167	6.52e-06	1.37e-05	4.56e-05	7.52e-05	2.46e-05	8.26e-05	1.96e-05	2.41e-05	0.0789346	0.16586	0.552058	0.910412	0.297821	1	0.237288	0.291768
Carmil2	Carmil2	Acadl	Acadl	0	0	0.89058	0.935582	7.7e-05	8.23e-05	NA	NA	0	0	0.365481	0.514032	0.444452	0.304922	0.362472	0.631257	0.469918	0.0640646	3.99e-05	6.01e-05	5.06e-05	8.23e-05	5.06e-05	6.81e-05	7.7e-05	6.33e-05	0.484812	0.730255	0.614824	1	0.614824	0.827461	0.935601	0.769137
Carmil2	Carmil2	Acot9	Acot9	0	0	0.540641	0.799524	6.64e-05	8.19e-05	NA	NA	0	0	0.143139	0.0648715	0.307116	0.375658	0.0178446	0.0498331	0.290205	0.616386	2.32e-05	2.61e-05	5.83e-05	7.44e-05	3.12e-05	3.68e-05	6.64e-05	8.19e-05	0.283272	0.318681	0.711844	0.908425	0.380952	0.449328	0.810745	1
Carmil2	Carmil2	Naprt	Naprt	0	0	1.35736	1.34312	6.85e-05	8.18e-05	0.0841783	0.249064	0	0	0.0841783	0.279569	0.132227	0.249064	0.728631	0.497861	0.515431	0.139429	2.88e-05	3.73e-05	5.39e-05	8.18e-05	5.34e-05	5.8e-05	6.85e-05	3.56e-05	0.352078	0.45599	0.658924	1	0.652812	0.709046	0.837408	0.435208
Carmil2	Carmil2	Got1	Got1	0	0	2.22355	0.677791	0.000245712	8.16e-05	0.0476726	NA	0	0	0.349979	0.511373	0.412771	0.123659	0.0476726	0.168135	0.577786	0.31247	5.65e-05	8.16e-05	0.000107162	7.74e-05	0.000245712	7.37e-05	0.000237819	6.38e-05	0.229944	0.332096	0.436128	0.315003	1	0.299945	0.967877	0.259654
Carmil2	Carmil2	Psd4	Psd4	0	0	3.33334	1.41333	0.000119541	8.15e-05	0.0383695	0.528217	0	0	0.420484	0.625678	0.606743	0.528217	0.0383695	0.787455	0.496191	0.150584	1.66e-05	3.09e-05	6.74e-05	8.15e-05	0.000119541	5.48e-05	4.56e-05	2.4e-05	0.138864	0.258489	0.563823	0.681774	1	0.45842	0.381459	0.200768
Carmil2	Carmil2	Rrm1	Rrm1	0	0	2.81753	1.28724	0.000147516	8.12e-05	0.326636	0.628163	0	0	0.389933	0.210186	0.46835	0.756383	0.326636	0.628163	0.359241	0.848722	2.26e-05	1.86e-05	5.57e-05	5.99e-05	0.000147516	8.12e-05	4.93e-05	4.31e-05	0.153204	0.126088	0.377586	0.406058	1	0.550449	0.334201	0.292172
Carmil2	Carmil2	Ap1b1	Ap1b1	0	0	1.3628	1.28648	5.43e-05	8.1e-05	0.280747	0.254668	0	0	0.365132	0.524847	0.473658	0.254668	0.280747	0.273358	0.445045	0.320632	1.42e-05	2.49e-05	5.2e-05	8.1e-05	5.43e-05	4.09e-05	4.2e-05	3.85e-05	0.175309	0.307407	0.641975	1	0.67037	0.504938	0.518519	0.475309
Carmil2	Carmil2	Ubap2l	Ubap2l	0	0	2.66388	1.71087	0.000118823	8.09e-05	0.0392767	0.34292	0	0	0.0392767	0.34292	0.0962482	0.55765	0.467303	0.302194	0.40365	0.333724	8.57e-05	8.09e-05	0.000118823	7.85e-05	6.06e-05	6.1e-05	5.54e-05	4.3e-05	0.721241	0.680845	1	0.660647	0.510002	0.513369	0.46624	0.361883
Carmil2	Carmil2	Kif23	Kif23	0	0	1.06391	1.32834	3.96e-05	8.06e-05	0.772205	0.527943	0	0	0.772205	0.422248	0.293447	0.611021	0.221399	0.527943	0.570575	0.504332	3.71e-05	2.6e-05	3.15e-05	5.11e-05	2.35e-05	8.06e-05	3.96e-05	3.09e-05	0.460298	0.322581	0.390819	0.633995	0.291563	1	0.491315	0.383375
Carmil2	Carmil2	Nucb1	Nucb1	0	0	0.959266	0.921305	6.89e-05	8.05e-05	NA	NA	0	0	0.393922	0.325288	0.563652	0.328531	0.389488	0.544713	0.428549	0.504531	2.41e-05	5.35e-05	4.71e-05	8.05e-05	3.36e-05	7.1e-05	6.89e-05	5.27e-05	0.299379	0.664596	0.585093	1	0.417391	0.881988	0.855901	0.654658
Carmil2	Carmil2	Itgal	Itgal	0	0	3.94348	2.14309	0.000131701	8.01e-05	0.0868235	0.45537	0	0	0.843069	0.906114	0.0868235	0.45537	0.720926	0.718302	0.627736	0.166385	2.13e-05	2.61e-05	0.000131701	8.01e-05	2.1e-05	5.22e-05	3.84e-05	1.23e-05	0.16173	0.198176	1	0.608196	0.159452	0.396352	0.29157	0.0933934
Carmil2	Carmil2	Kif4	Kif4	0	0	1.82955	1.8866	5.77e-05	7.9e-05	0.0286067	0.333676	0	0	0.0286067	0.130782	0.239441	0.359983	0.220785	0.564869	0.163093	0.333676	3.27e-05	1.51e-05	4.49e-05	7.9e-05	3.97e-05	4.21e-05	5.77e-05	4.32e-05	0.413924	0.191139	0.568354	1	0.502532	0.532911	0.73038	0.546835
Carmil2	Carmil2	Hexb	Hexb	0	0	0.991133	1.40932	6.57e-05	7.87e-05	NA	0.45241	0	0	0.545378	0.45241	0.313412	0.626571	0.628492	0.603332	0.500354	0.314307	3.73e-05	7.57e-05	5.63e-05	7.87e-05	4.52e-05	5.52e-05	6.57e-05	5.47e-05	0.473952	0.961881	0.715375	1	0.574333	0.701398	0.834816	0.695044
Carmil2	Carmil2	Cpt1a	Cpt1a	0	0	2.17941	1.4913	0.000149084	7.87e-05	0.326649	0.287631	0	0	0.266082	0.817216	0.457692	0.68502	0.651673	0.287631	0.326649	0.65672	1.77e-05	5.25e-05	4.67e-05	5.47e-05	8.29e-05	7.87e-05	0.000149084	7.33e-05	0.118725	0.35215	0.313246	0.366907	0.556062	0.52789	1	0.491669
Carmil2	Carmil2	Plekha5	Plekha5	0	0	2.01665	1.54013	8.28e-05	7.85e-05	0.0287013	0.29561	0	0	0.180838	0.400935	0.0287013	0.29561	0.37709	0.761194	0.377432	0.531356	1.91e-05	4.53e-05	8.28e-05	7.85e-05	4.24e-05	4.14e-05	6.33e-05	2.87e-05	0.230676	0.547101	1	0.948068	0.512077	0.5	0.764493	0.346618
Carmil2	Carmil2	Pfkfb3	Pfkfb3	0	0	1.06474	1.18823	6.02e-05	7.83e-05	0.280272	0.240263	0	0	0.287259	0.746982	0.280272	0.439784	0.527273	0.240263	0.310484	0.318917	2.82e-05	4.23e-05	6.02e-05	6.59e-05	4.4e-05	7.83e-05	5.25e-05	4.33e-05	0.360153	0.54023	0.768838	0.841635	0.561941	1	0.670498	0.553001
Carmil2	Carmil2	Atp2a1	Atp2a1	0	0	8.44582	0.837505	0.000581618	7.75e-05	0.0825309	NA	0	0	0.593255	0.348231	0.663654	0.245862	0.0825309	0.560489	0.646329	0.66664	6.26e-05	3.99e-05	8.37e-05	6.84e-05	0.000581618	7.75e-05	7.44e-05	5.84e-05	0.107631	0.0686017	0.143909	0.117603	1	0.133249	0.127919	0.10041
Carmil2	Carmil2	Prpf31	Prpf31	0	0	2.01467	1.15261	7.79e-05	7.73e-05	0.29828	0.413488	0	0	0.29828	0.413488	0.55983	0.266746	0.111469	0.158542	0.749156	0.505158	7.79e-05	6.79e-05	5.78e-05	7.16e-05	4.05e-05	5.49e-05	6.94e-05	7.73e-05	1	0.87163	0.741977	0.919127	0.519897	0.70475	0.890886	0.992298
Carmil2	Carmil2	Xrcc6	Xrcc6	0	0	1.09143	0.894923	6.72e-05	7.7e-05	0.546688	NA	0	0	0.372508	0.570874	0.509577	0.312785	0.546688	0.459084	0.302617	0.226283	2.8e-05	5.54e-05	6.46e-05	7.7e-05	6.72e-05	6.16e-05	3.53e-05	3.79e-05	0.363636	0.719481	0.838961	1	0.872727	0.8	0.458442	0.492208
Carmil2	Carmil2	Etf1	Etf1	0	0	2.17375	0.98794	0.000181885	7.58e-05	0.218022	NA	0	0	0.439739	0.456739	0.218022	0.344037	0.209997	0.182744	0.358295	0.10192	3.19e-05	7.14e-05	0.000181885	6.19e-05	5.14e-05	7.58e-05	6.12e-05	5.45e-05	0.175386	0.392556	1	0.340325	0.282596	0.416747	0.336476	0.29964
Carmil2	Carmil2	Hcfc1	Hcfc1	0	0	2.80564	2.13046	6.99e-05	7.57e-05	0.119235	0.273208	0	0	0.119235	0.273208	0.281999	0.662576	0.605326	0.755399	0.671327	0.890997	6.99e-05	7.57e-05	1.54e-05	6.23e-05	4.33e-05	4.04e-05	3.61e-05	3.68e-05	0.923382	1	0.203435	0.822985	0.571995	0.533686	0.476882	0.486129
Carmil2	Carmil2	Tceb3	Tceb3	0	0	1.83897	0.897081	0.000101342	7.56e-05	0.157886	NA	0	0	0.157886	0.470772	0.445219	0.376613	0.746705	0.223722	0.772588	0.33198	0.000101342	7.25e-05	8.06e-05	7.56e-05	7.89e-05	7.26e-05	9.02e-05	6.96e-05	1	0.715399	0.795327	0.745989	0.778552	0.716386	0.890055	0.686783
Carmil2	Carmil2	Tmcc2	Tmcc2	0	0	1.01918	0.950353	6.89e-05	7.52e-05	0.490192	NA	0	0	0.290794	0.312704	0.490192	0.279603	0.432608	0.771832	0.446137	0.627288	2.14e-05	4.04e-05	6.89e-05	4.11e-05	3.61e-05	7.52e-05	5.67e-05	4.75e-05	0.284574	0.537234	0.916223	0.546543	0.480053	1	0.753989	0.631649
Carmil2	Carmil2	Pdlim5	Pdlim5	0	0	2.00451	1.98423	7.69e-05	7.44e-05	0.25234	0.143704	0	0	0.467177	0.226117	0.25234	0.143704	0.47611	0.51948	0.180938	0.430616	3.33e-05	3.39e-05	4.96e-05	5.59e-05	7.69e-05	4.37e-05	3.85e-05	7.44e-05	0.43303	0.440832	0.644993	0.726918	1	0.56827	0.50065	0.96749
Carmil2	Carmil2	Gba	Gba	0	0	2.90099	0.700507	0.000211137	7.42e-05	0.329527	NA	0	0	0.585082	0.291841	0.42798	0.144564	0.574268	0.351454	0.329527	0.358245	2.93e-05	3.77e-05	4.71e-05	7.42e-05	6.34e-05	5.35e-05	0.000211137	5.77e-05	0.138772	0.178557	0.223078	0.351431	0.300279	0.25339	1	0.273282
Carmil2	Carmil2	Zbtb39	Zbtb39	0	0	1.78393	1.06324	5.72e-05	7.38e-05	0.246963	0.400438	0	0	0.246963	0.463252	0.511982	0.400438	0.60639	0.335894	0.215653	0.487697	5.72e-05	4.18e-05	4.18e-05	7.38e-05	4.57e-05	4.18e-05	4.6e-05	3.3e-05	0.775068	0.566396	0.566396	1	0.619241	0.566396	0.623306	0.447154
Carmil2	Carmil2	Ehd1	Ehd1	0	0	1.36419	0.936064	5.2e-05	7.38e-05	0.410831	NA	0	0	0.410831	0.304733	0.597277	0.555136	0.559948	0.0762161	0.132823	0.511666	4.09e-05	3.56e-05	5.2e-05	7.38e-05	4.12e-05	6.09e-05	4.52e-05	3.7e-05	0.554201	0.482385	0.704607	1	0.558266	0.825203	0.612466	0.501355
Carmil2	Carmil2	Vps45	Vps45	0	0	1.8786	1.21172	8.72e-05	7.35e-05	0.275277	0.344804	0	0	0.0900665	0.0888807	0.275277	0.588701	0.320947	0.344804	0.259256	0.600064	1.65e-05	3.65e-05	8.72e-05	7.35e-05	3.15e-05	5.65e-05	4.28e-05	3.74e-05	0.18922	0.418578	1	0.84289	0.361239	0.647936	0.490826	0.428899
Carmil2	Carmil2	Myt1	Myt1	0	0	1.10181	1.36832	5.71e-05	7.34e-05	0.545434	0.293937	0	0	0.587679	0.36547	0.0113757	0.280966	0.420997	0.293937	0.545434	0.457479	2.39e-05	2.54e-05	3.51e-05	4.07e-05	3.41e-05	7.34e-05	5.71e-05	3.58e-05	0.325613	0.346049	0.478202	0.554496	0.464578	1	0.777929	0.487738
Carmil2	Carmil2	Khsrp	Khsrp	0	0	1.30079	1.10632	6.07e-05	7.33e-05	0.241084	0.305273	0	0	0.584319	0.215317	0.639274	0.305273	0.241084	0.378948	0.453462	0.659513	3.35e-05	2.1e-05	6.07e-05	7.33e-05	5.45e-05	3.82e-05	4.39e-05	3.6e-05	0.457026	0.286494	0.828104	1	0.74352	0.521146	0.598909	0.491132
Carmil2	Carmil2	Tubb3	Tubb3	0	0	0.862399	0.742055	6.99e-05	7.31e-05	NA	NA	0	0	0.248169	0.152152	0.291451	0.273699	0.138538	0.15635	0.343708	0.244518	3.45e-05	6.36e-05	5.58e-05	7.31e-05	6.27e-05	6.21e-05	6.99e-05	6.81e-05	0.471956	0.870041	0.763338	1	0.857729	0.849521	0.956224	0.931601
Carmil2	Carmil2	Fgb	Fgb	0	0	1.07641	0.984974	8.43e-05	7.31e-05	0.548472	NA	0	0	0.357925	0.578657	0.505636	0.204922	0.156351	0.189614	0.548472	0.606535	3.47e-05	5.18e-05	5.25e-05	7.03e-05	3.46e-05	6.14e-05	8.43e-05	7.31e-05	0.411625	0.614472	0.622776	0.833926	0.410439	0.728351	1	0.867141
Carmil2	Carmil2	Dsc1	Dsc1	0	0	2.05917	0.876284	0.000154679	7.3e-05	0.494903	NA	0	0	0.150439	0.193242	0.494903	0.622543	0.696327	0.546544	0.757573	0.807414	2e-05	2.75e-05	0.000154679	5.52e-05	4.88e-05	7.3e-05	0.000105252	5.14e-05	0.1293	0.177788	1	0.356868	0.315492	0.471945	0.680454	0.332301
Carmil2	Carmil2	Nf1	Nf1	0	0	0.892318	1.18906	5.68e-05	7.29e-05	NA	0.64627	0	0	0.768902	0.64627	0.253109	0.307707	0.526277	0.165976	0.626677	0.54273	3.64e-05	7.29e-05	3.22e-05	4.83e-05	3.87e-05	3.83e-05	5.68e-05	6.12e-05	0.499314	1	0.441701	0.662551	0.530864	0.525377	0.77915	0.839506
Carmil2	Carmil2	Znf281	Znf281	0	0	1.10867	1.42929	4.68e-05	7.25e-05	0.434233	0.335932	0	0	0.59449	0.335932	0.728334	0.375658	0.462951	0.34081	0.434233	0.73117	2.77e-05	3.75e-05	4.07e-05	7.25e-05	2.82e-05	5.97e-05	4.68e-05	4.27e-05	0.382069	0.517241	0.561379	1	0.388966	0.823448	0.645517	0.588966
Carmil2	Carmil2	Plbd1	Plbd1	0	0	1.74975	1.0559	7.55e-05	7.25e-05	0.129707	0.522411	0	0	0.285362	0.25548	0.555292	0.115275	0.674689	0.522411	0.129707	0.338576	4.9e-05	5.11e-05	3.88e-05	6.44e-05	4.11e-05	7.25e-05	7.55e-05	4.46e-05	0.649007	0.676821	0.513907	0.85298	0.544371	0.960265	1	0.590728
Carmil2	Carmil2	Ikbkb	Ikbkb	0	0	1.91947	1.90636	5.24e-05	7.23e-05	0.0907182	0.226036	0	0	0.340966	0.415692	0.572382	0.226036	0.0907182	0.693507	0.629458	0.388952	1.01e-05	1.67e-05	3.87e-05	7.23e-05	5.24e-05	3.09e-05	4.36e-05	3.52e-05	0.139696	0.230982	0.53527	1	0.724758	0.427386	0.603043	0.48686
Carmil2	Carmil2	Anxa5	Anxa5	0	0	0.851938	0.920118	9.66e-05	7.22e-05	NA	NA	0	0	0.623262	0.10712	0.0289205	0.214226	0.271097	0.368298	0.757314	0.346206	5.23e-05	2.66e-05	2.82e-05	6.69e-05	7.21e-05	5.55e-05	9.66e-05	7.22e-05	0.541408	0.275362	0.291925	0.692547	0.746377	0.574534	1	0.747412
Carmil2	Carmil2	Msh2	Msh2	0	0	1.2571	1.41802	4.71e-05	7.22e-05	0.273253	0.211583	0	0	0.544176	0.636047	0.409327	0.211583	0.273253	0.573762	0.541878	0.489617	1.83e-05	2.59e-05	3.22e-05	7.22e-05	4.71e-05	4.76e-05	3.45e-05	3.42e-05	0.253463	0.358726	0.445983	1	0.652355	0.65928	0.477839	0.473684
Carmil2	Carmil2	Rps6ka3	Rps6ka3	0	0	0.994075	1.81972	4.39e-05	7.22e-05	NA	0.519324	0	0	0.0865217	0.0381543	0.7296	0.0801561	0.354382	0.519324	0.934995	0.561507	6.93e-06	1.19e-05	2.96e-05	1.92e-05	2.02e-05	7.22e-05	4.39e-05	7.21e-05	0.0959834	0.16482	0.409972	0.265928	0.279778	1	0.608033	0.998615
Carmil2	Carmil2	Hspa1l	Hspa1l	0	0	1.64367	1.14712	7.67e-05	7.16e-05	0.343529	0.348558	0	0	0.465387	0.348558	0.63311	0.593289	0.523671	0.298432	0.343529	0.547877	1.61e-05	4.55e-05	3.76e-05	7.16e-05	3.68e-05	3.66e-05	7.67e-05	3.74e-05	0.209909	0.59322	0.490222	0.933507	0.479791	0.477184	1	0.487614
Carmil2	Carmil2	Prpf6	Prpf6	0	0	2.99273	2.4349	4.91e-05	7.14e-05	0.079677	0.108981	0	0	0.079677	0.19512	0.577461	0.108981	0.294199	0.274493	0.452446	0.348219	4.91e-05	5.98e-05	3.37e-05	7.14e-05	4e-05	4.39e-05	3.6e-05	2.32e-05	0.687675	0.837535	0.471989	1	0.560224	0.614846	0.504202	0.32493
Carmil2	Carmil2	Ssh2	Ssh2	0	0	1.33581	1.10256	6.16e-05	7.13e-05	0.415763	0.920708	0	0	0.77849	0.70071	0.845036	0.920708	0.804735	0.748733	0.415763	0.382755	2.02e-05	3.22e-05	4.28e-05	7.13e-05	2.9e-05	3.47e-05	6.16e-05	2.6e-05	0.28331	0.451613	0.600281	1	0.406732	0.486676	0.863955	0.364656
Carmil2	Carmil2	Ckap4	Ckap4	0	0	1.46244	1.27482	9.79e-05	7.05e-05	0.705091	0.660162	0	0	0.555516	0.331682	0.50109	0.346233	0.215574	0.660162	0.705091	0.56697	3.04e-05	2.71e-05	3.76e-05	3.75e-05	4.59e-05	7.05e-05	9.79e-05	3.31e-05	0.310521	0.276813	0.384065	0.383044	0.468846	0.720123	1	0.3381
Carmil2	Carmil2	Exoc3l	Exoc3l	0	0	3.12787	2.11524	8.63e-05	7.04e-05	0.2798	0.177889	0	0	0.492131	0.309654	0.85446	0.177889	0.468596	0.575827	0.2798	0.41844	1.15e-05	3.09e-05	2.7e-05	7.04e-05	2.23e-05	2.59e-05	8.63e-05	3.2e-05	0.133256	0.358053	0.312862	0.815759	0.258401	0.300116	1	0.3708
Carmil2	Carmil2	Pfkl	Pfkl	0	0	1.40043	0.587589	0.00017373	6.98e-05	0.15003	NA	0	0	0.554814	0.141878	0.833	0.290441	0.782043	0.167262	0.15003	0.224055	5.47e-05	5.71e-05	0.000118062	6.98e-05	0.000107381	6.07e-05	0.00017373	5.64e-05	0.314856	0.328671	0.679572	0.401773	0.618091	0.349393	1	0.324642
Carmil2	Carmil2	Actn3	Actn3	0	0	12.3913	2.0023	0.000464132	6.97e-05	0.124567	0.281578	0	0	0.615834	0.281578	0.814879	0.579404	0.124567	0.612399	0.149253	0.537601	1.95e-05	6.38e-05	4.98e-05	6.97e-05	0.000464132	5.44e-05	2.25e-05	2.18e-05	0.0420139	0.137461	0.107297	0.150173	1	0.117208	0.0484776	0.0469694
Carmil2	Carmil2	Atic	Atic	0	0	2.64448	1.009	0.000160426	6.94e-05	0.158459	0.439043	0	0	0.716381	0.0706672	0.686793	0.301128	0.158459	0.439043	0.202485	0.111664	5.18e-05	2.26e-05	5.79e-05	5.45e-05	0.000160426	6.94e-05	3.81e-05	2.89e-05	0.32289	0.140875	0.360914	0.33972	1	0.432598	0.237493	0.180145
Carmil2	Carmil2	Ero1l	Ero1l	0	0	0.647342	0.852494	4.47e-05	6.92e-05	NA	NA	0	0	0.472318	0.432579	0.191334	0.460479	0.44399	0.218729	0.339979	0.270868	2.88e-05	3.23e-05	3.09e-05	6.92e-05	4.18e-05	5.04e-05	4.47e-05	3.49e-05	0.416185	0.466763	0.446532	1	0.604046	0.728324	0.645954	0.504335
Carmil2	Carmil2	Lap3	Lap3	0	0	1.14251	0.826185	8.54e-05	6.88e-05	0.563566	NA	0	0	0.637138	0.305823	0.148791	0.455122	0.695896	0.520159	0.563566	0.367193	2.85e-05	3.4e-05	5.73e-05	6.65e-05	7.78e-05	6.88e-05	8.54e-05	4.24e-05	0.333724	0.398126	0.67096	0.778689	0.911007	0.805621	1	0.496487
Carmil2	Carmil2	Prox1	Prox1	0	0	0.788398	1.48024	3.85e-05	6.83e-05	NA	0.260487	0	0	0.285558	0.260487	0.101397	0.350139	0.212341	0.353514	0.299702	0.381066	1.87e-05	3.59e-05	2.5e-05	5.02e-05	3.14e-05	6.83e-05	3.85e-05	3.62e-05	0.273792	0.525622	0.366032	0.734993	0.459736	1	0.56369	0.530015
Carmil2	Carmil2	Atp6v1b2	Atp6v1b2	0	0	1.18941	1.34273	7.16e-05	6.81e-05	0.236078	0.464116	0	0	0.245245	0.464116	0.807511	0.56783	0.664154	0.206301	0.236078	0.40835	1.89e-05	5.88e-05	5.3e-05	6.81e-05	6.05e-05	5.34e-05	7.16e-05	3.39e-05	0.263966	0.821229	0.740223	0.951117	0.844972	0.74581	1	0.473464
Carmil2	Carmil2	Col1a1	Col1a1	0	0	1.38216	1.51539	4.96e-05	6.8e-05	0.374016	0.408366	0	0	0.507403	0.563112	0.741725	0.374538	0.402928	0.408366	0.374016	0.45471	3.38e-05	6.41e-05	4.83e-05	6.53e-05	2.78e-05	6.8e-05	4.96e-05	3.84e-05	0.497059	0.942647	0.710294	0.960294	0.408824	1	0.729412	0.564706
Carmil2	Carmil2	4732456N10Rik	4732456N10Rik	0	0	1.00914	0.5029	7.65e-05	6.8e-05	0.637866	NA	0	0	0.637866	0.447382	0.579751	0.107125	0.0318347	0.00636104	0.435179	0.545038	7.37e-05	6.01e-05	7.65e-05	6.47e-05	3.11e-05	2.33e-05	7.02e-05	6.8e-05	0.963399	0.785621	1	0.845752	0.406536	0.304575	0.917647	0.888889
Carmil2	Carmil2	Diap1	Diap1	0	0	1.41464	1.62859	3.36e-05	6.79e-05	0.480363	0.222511	0	0	0.480363	0.306401	0.661003	0.222511	0.180782	0.607746	0.535489	0.115375	2.29e-05	1.44e-05	3.36e-05	6.79e-05	2.4e-05	4.06e-05	2.7e-05	1.36e-05	0.337261	0.212077	0.494845	1	0.353461	0.597938	0.397644	0.200295
Carmil2	Carmil2	Ldb3	Ldb3	0	0	2.68191	1.12406	0.000115489	6.7e-05	0.240772	0.7549	0	0	0.397019	0.561417	0.240772	0.312239	0.387999	0.7549	0.472311	0.260405	2.45e-05	3.85e-05	5.69e-05	6.7e-05	0.000115489	6.47e-05	5.17e-05	3.25e-05	0.212141	0.333365	0.492688	0.580142	1	0.560227	0.447662	0.281412
Carmil2	Carmil2	Hrnr	Hrnr	0	0	1.57447	1.98084	6e-05	6.65e-05	0.114538	0.440902	0	0	0.619106	0.584368	0.539217	0.440902	0.456774	0.597153	0.114538	0.507926	2.25e-05	5.9e-05	4.62e-05	6.65e-05	1.98e-05	3.94e-05	6e-05	2.61e-05	0.338346	0.887218	0.694737	1	0.297744	0.592481	0.902256	0.392481
Carmil2	Carmil2	Pgm2	Pgm2	0	0	1.60353	0.712364	8.64e-05	6.64e-05	0.535443	NA	0	0	0.45115	0.409437	0.683103	0.177202	0.535443	0.57398	0.574269	0.389305	2.26e-05	2.97e-05	5.15e-05	6.64e-05	8.64e-05	5.7e-05	4.81e-05	3.63e-05	0.261574	0.34375	0.596065	0.768519	1	0.659722	0.556713	0.420139
Carmil2	Carmil2	Tanc1	Tanc1	0	0	1.00421	1.20486	5.35e-05	6.58e-05	0.784408	0.616767	0	0	0.408154	0.616767	0.784408	0.496963	0.664021	0.837651	0.437035	0.839105	1.43e-05	5.63e-05	5.35e-05	3.25e-05	3.78e-05	6.58e-05	3.03e-05	4.59e-05	0.217325	0.855623	0.81307	0.493921	0.574468	1	0.460486	0.697568
Carmil2	Carmil2	Dync1h1	Dync1h1	0	0	3.01969	2.90207	5.23e-05	6.52e-05	0.296403	0.325487	0	0	0.359245	0.325487	0.424855	0.657292	0.87751	0.758924	0.296403	0.625789	4.35e-05	6.52e-05	1.13e-05	2.84e-05	2e-05	2.47e-05	5.23e-05	3.22e-05	0.667178	1	0.173313	0.435583	0.306748	0.378834	0.802147	0.493865
Carmil2	Carmil2	Por	Por	0	0	0.9976	1.00055	4.14e-05	6.45e-05	NA	0.605544	0	0	0.525435	0.360085	0.704758	0.169826	0.352355	0.605544	0.568073	0.535615	2.53e-05	3.22e-05	4.14e-05	3.83e-05	2.95e-05	6.45e-05	4e-05	4.48e-05	0.392248	0.499225	0.64186	0.593798	0.457364	1	0.620155	0.694574
Carmil2	Carmil2	Pkp3	Pkp3	0	0	1.36555	1.07353	7.58e-05	6.4e-05	0.77223	0.584643	0	0	0.151693	0.631537	0.412182	0.177992	0.401298	0.584643	0.77223	0.0886536	1.26e-05	3.13e-05	3.21e-05	3.43e-05	2.15e-05	6.4e-05	7.58e-05	1.27e-05	0.166227	0.412929	0.423483	0.452507	0.283641	0.844327	1	0.167546
Carmil2	Carmil2	Gls	Gls	0	0	1.21904	1.11597	6.69e-05	6.35e-05	0.201582	0.334087	0	0	0.414768	0.334087	0.376644	0.705372	0.0719163	0.693048	0.201582	0.495978	2.62e-05	4.49e-05	3.7e-05	6.35e-05	3.83e-05	5.45e-05	6.69e-05	3.06e-05	0.391629	0.671151	0.553064	0.949178	0.572496	0.814649	1	0.457399
Carmil2	Carmil2	Skiv2l2	Skiv2l2	0	0	6.54737	2.01953	0.000118266	6.22e-05	0.102784	0.0510936	0	0	0.102784	0.0510936	0.586601	0.303641	0.45563	0.544231	0.159334	0.56383	0.000118266	5.75e-05	4.65e-05	2.53e-05	4.51e-05	6.22e-05	6.54e-05	2.79e-05	1	0.486192	0.393181	0.213925	0.381344	0.525933	0.552991	0.235909
Carmil2	Carmil2	Hk2	Hk2	0	0	2.28592	0.995833	0.000119985	6.13e-05	0.155584	NA	0	0	0.572737	0.268357	0.463374	0.178261	0.155584	0.0264852	0.640263	0.802356	4.24e-05	3.18e-05	0.000108153	3.78e-05	0.000119985	2.48e-05	9.35e-05	6.13e-05	0.353378	0.265033	0.901388	0.315039	1	0.206693	0.779264	0.510897
Carmil2	Carmil2	Atl3	Atl3	0	0	1.38608	0.931433	7.93e-05	6.09e-05	0.246463	NA	0	0	0.394629	0.0822643	0.785723	0.465911	0.504703	0.366337	0.246463	0.792419	3.13e-05	2.91e-05	5.07e-05	6.09e-05	3.71e-05	4.85e-05	7.93e-05	5.13e-05	0.394704	0.366961	0.639344	0.76797	0.467844	0.611602	1	0.64691
Carmil2	Carmil2	Ipo7	Ipo7	0	0	1.98126	1.62942	7.62e-05	6.05e-05	0.222853	0.342815	0	0	0.421567	0.360856	0.71321	0.372268	0.803503	0.51422	0.222853	0.342815	3.04e-05	3.19e-05	3.08e-05	6.05e-05	2.72e-05	4.24e-05	7.62e-05	5.43e-05	0.39895	0.418635	0.404199	0.793963	0.356955	0.55643	1	0.712598
Carmil2	Carmil2	Ola1	Ola1	0	0	0.969538	0.913172	5.52e-05	6.04e-05	NA	NA	0	0	0.455083	0.517421	0.599874	0.263526	0.257733	0.267354	0.1676	0.337599	3e-05	4.19e-05	5.52e-05	6.04e-05	2.97e-05	5.92e-05	3.16e-05	4.15e-05	0.496689	0.693709	0.913907	1	0.491722	0.980132	0.523179	0.687086
Carmil2	Carmil2	Tnpo1	Tnpo1	0	0	0.990782	1.05407	4.21e-05	6.04e-05	NA	0.613725	0	0	0.539529	0.613725	0.400668	0.712049	0.664608	0.375546	0.219557	0.229365	2.37e-05	3.79e-05	4.21e-05	6.04e-05	2.89e-05	3.7e-05	2.94e-05	2.72e-05	0.392384	0.627483	0.69702	1	0.478477	0.612583	0.486755	0.450331
Carmil2	Carmil2	Tubb2a	Tubb2a	0	0	0.581479	0.162847	0.000145708	6.02e-05	NA	NA	0	0	0.664835	0.0811377	0.530261	0.00992843	0.0224527	0.0194845	0.0105331	0.0152795	0.000121732	5.1e-05	0.000145708	4.94e-05	4.4e-05	6.02e-05	4.43e-05	4.07e-05	0.835452	0.350015	1	0.339034	0.301974	0.413155	0.304033	0.279326
Carmil2	Carmil2	Npepps	Npepps	0	0	1.01413	0.582981	8.57e-05	5.92e-05	0.930544	NA	0	0	0.40594	0.103569	0.502671	0.400177	0.529746	0.356802	0.930544	0.141899	2.03e-05	1.77e-05	5.21e-05	5.92e-05	3.85e-05	3.66e-05	8.57e-05	2.62e-05	0.236873	0.206534	0.607935	0.690782	0.449242	0.427071	1	0.305718
Carmil2	Carmil2	Hspa2	Hspa2	0	0	0.966886	1.32617	3.88e-05	5.89e-05	NA	0.224512	0	0	0.328273	0.386392	0.577965	0.583875	0.374272	0.224512	0.275172	0.535055	1.52e-05	2.82e-05	3.88e-05	5.07e-05	3.49e-05	5.89e-05	3.27e-05	4.14e-05	0.258065	0.478778	0.658744	0.860781	0.59253	1	0.555178	0.702886
Carmil2	Carmil2	Copb2	Copb2	0	0	1.77421	1.16508	6.94e-05	5.87e-05	0.249119	0.641644	0	0	0.249119	0.553828	0.751384	0.641644	0.133117	0.672665	0.500761	0.720744	4.04e-05	2.8e-05	3.42e-05	5.87e-05	1.69e-05	4.05e-05	6.94e-05	2.89e-05	0.582133	0.403458	0.492795	0.845821	0.243516	0.583573	1	0.416427
Carmil2	Carmil2	Kif14	Kif14	0	0	1.82662	2.03387	5.85e-05	5.87e-05	0.155053	0.193677	0	0	0.300716	0.411379	0.155053	0.56501	0.637223	0.522946	0.436158	0.193677	2.47e-05	4.05e-05	5.85e-05	5.87e-05	3.4e-05	4.15e-05	3.15e-05	5.67e-05	0.420784	0.689949	0.996593	1	0.579216	0.706985	0.536627	0.965928
Carmil2	Carmil2	Cyld	Cyld	0	0	1.77668	1.8418	6.89e-05	5.86e-05	0.142476	0.213891	0	0	0.53177	0.213891	0.37792	0.307459	0.615223	0.442055	0.142476	0.361424	1.64e-05	4.02e-05	5.9e-05	5.33e-05	5.11e-05	5.86e-05	6.89e-05	4.03e-05	0.238026	0.583454	0.856313	0.773585	0.741655	0.850508	1	0.584906
Carmil2	Carmil2	Afg3l2	Afg3l2	0	0	1.92151	1.70023	5.16e-05	5.73e-05	0.066651	0.256151	0	0	0.066651	0.526061	0.749993	0.647565	0.446414	0.256151	0.802846	0.323514	5.16e-05	3e-05	4.68e-05	3.59e-05	3.45e-05	4.47e-05	4.43e-05	5.73e-05	0.900524	0.52356	0.816754	0.626527	0.602094	0.780105	0.773124	1
Carmil2	Carmil2	Bzw1	Bzw1	0	0	0.662571	0.992329	4.8e-05	5.7e-05	NA	NA	0	0	0.246236	0.693111	0.285543	0.128078	0.370388	0.174829	0.456751	0.104815	2.2e-05	5.7e-05	3.87e-05	4.16e-05	2.83e-05	4.48e-05	4.8e-05	3.73e-05	0.385965	1	0.678947	0.729825	0.496491	0.785965	0.842105	0.654386
Carmil2	Carmil2	Ppl	Ppl	0	0	0.856737	1.42555	3.3e-05	5.7e-05	NA	0.557429	0	0	0.279158	0.160799	0.401463	0.854848	0.364907	0.557429	0.852826	0.613164	9.56e-06	1.08e-05	1.66e-05	4.48e-05	1.16e-05	5.7e-05	3.3e-05	2.37e-05	0.167719	0.189474	0.291228	0.785965	0.203509	1	0.578947	0.415789
Carmil2	Carmil2	Gdi2	Gdi2	0	0	1.94759	0.773384	0.000203524	5.68e-05	0.356102	NA	0	0	0.502572	0.652105	0.585957	0.0871399	0.569607	0.419488	0.356102	0.107755	8.93e-05	5.68e-05	9.39e-05	4e-05	9.27e-05	5.13e-05	0.000203524	1.88e-05	0.438769	0.279083	0.461371	0.196537	0.455475	0.252059	1	0.0923724
Carmil2	Carmil2	Trove2	Trove2	0	0	1.76265	1.24953	5.93e-05	5.6e-05	0.194706	0.434862	0	0	0.538229	0.127828	0.44846	0.492159	0.194706	0.434862	0.351955	0.473497	2.79e-05	3.65e-05	5.36e-05	4.3e-05	5.93e-05	5.6e-05	5.42e-05	5.52e-05	0.470489	0.615514	0.903879	0.725126	1	0.944351	0.913997	0.93086
Carmil2	Carmil2	Qsox1	Qsox1	0	0	1.48959	1.26733	4.16e-05	5.51e-05	0.157776	0.0861495	0	0	0.157776	0.10195	0.537119	0.181976	0.364995	0.0861495	0.340046	0.3622	2.55e-05	3.11e-05	3.29e-05	5.51e-05	4.16e-05	4.31e-05	4e-05	3.57e-05	0.462795	0.564428	0.597096	1	0.754991	0.782214	0.725953	0.647913
[truncated: 95 more rows]
