# Supplementary material for: A CARMIL2 gain-of-function mutation suffices to trigger most CD28 costimulatory functions in vivo
Source: J Exp Med. 2025 May 22;222(8):e20250339. doi: 10.1084/jem.20250339 (PMC12097149; doi:10.1084/jem.20250339)
Supplement: Data S2 — is related to Fig. 9 and shows the correlation analysis permitting to define the CARMIL2 interactors that show a temporal profile of interaction stoichiometry similar to that of the CARMIL2-CARD11 and CARMIL2QE-CARD11 interactions. [file jem_20250339_datas2.xlsx]

## Sheet: Description
Column name	Description
“name_1” and “name_2”	Names of the proteins for which the correlation was computed. Correlation was computed only between Card11 and the other proteins selected as interaction partners.
“r_corr”	Pearson correlation coefficient. The correlation coefficient was computed using the interaction stoichiometries across all time points and biological replicates.
“p_corr”	P-value associated with the Pearson correlation coefficient.
“padj (Bonferroni)”	P-value adjusted using the Bonferroni method

## Sheet: Correlations
name_1	name_2	r_corr	p_corr	padj (Bonferroni)
Card11	Csnk1a1	0.896346	3.1445e-09	1.66659e-07
Card11	Capzb	0.577066	0.00315416	0.16717
Card11	Sbf1	0.568335	0.00376145	0.199357
Card11	Jak1	0.553782	0.00499235	0.264594
Card11	Fmnl1	0.527324	0.00809828	0.429209
Card11	Map4k1	0.496069	0.0136863	0.725374
Card11	Aip	0.446408	0.0287654	1
Card11	Git2	0.420296	0.0408624	1
Card11	Acap1	0.415055	0.043714	1
Card11	Usp4	0.41489	0.0438065	1
Card11	Ubash3a	0.413909	0.0443582	1
Card11	Tmem173	0.413505	0.0445867	1
Card11	Cd28	0.409892	0.0466738	1
Card11	Ncapd2	0.391897	0.0582295	1
Card11	gag	0.366872	0.0778271	1
Card11	Ankrd44	0.363796	0.0805443	1
Card11	Arhgef6	0.361513	0.0826066	1
Card11	Zc3hav1	0.359631	0.0843361	1
Card11	Trim34b	0.352368	0.0912677	1
Card11	Nfatc2	0.341815	0.102086	1
Card11	Chordc1	0.339698	0.104366	1
Card11	Ptpn22	0.311385	0.138568	1
Card11	Acp1	0.309556	0.141024	1
Card11	Camk2d	0.298493	0.156545	1
Card11	Capza2	0.298438	0.156625	1
Card11	Cnot1	0.285398	0.176428	1
Card11	Kif11	0.277945	0.188493	1
Card11	Mtmr1	0.276745	0.190488	1
Card11	Cbr1	0.269803	0.202309	1
Card11	Gmip	0.261862	0.216429	1
Card11	Ptprc	0.256146	0.22699	1
Card11	Gak	0.245471	0.247616	1
Card11	Inpp4b	0.194394	0.362707	1
Card11	Dgka	0.189624	0.37483	1
Card11	Rasgrp2	0.188404	0.377967	1
Card11	Fcho1	0.184517	0.388064	1
Card11	Vav1	0.158858	0.458437	1
Card11	Stip1	0.156003	0.466655	1
Card11	Ptpn6	0.129166	0.547486	1
Card11	Jak3	0.123096	0.566618	1
Card11	Ppp6r1	0.122616	0.568143	1
Card11	Sh2d3c	0.122134	0.569678	1
Card11	Gnb2	0.113516	0.597405	1
Card11	Prkcq	0.113377	0.597856	1
Card11	Rap1a	0.098498	0.647027	1
Card11	Ankhd1	0.0460868	0.830673	1
Card11	Polr2b	-0.0282393	0.895788	1
Card11	Rapgef6	-0.0712369	0.740812	1
Card11	Def6	-0.0920344	0.668859	1
Card11	Ppp6r3	-0.136364	0.525193	1
Card11	Fkbp4	-0.153269	0.474596	1
Card11	Usp9x	-0.159659	0.456143	1
Card11	Cit	-0.381397	0.0659259	1
